# Supplementary material for: Only Words Count; the Rest Is Mere Chattering: A Cross-Disciplinary Approach to the Verbal Expression of Emotional Experience
Source: Behav Sci (Basel). 2022 Aug 18;12(8):292. doi: 10.3390/bs12080292 (PMC9404916; doi:10.3390/bs12080292)
Supplement: Supplementary file 1 [file behavsci-12-00292-s001.zip]

Archive with 14 entries (14 files):
- Supplementary Figure S1_S2_S3_S4 Supplementary Table S1_S2B.pdf
- Supplementary table S2A.xlsx
- SupplRes1 Linguistic Profiling HA vs MA.xlsx
- SupplRes2 Linguistic Profiling LA vs MA.xlsx
- SupplRes3 Keywords HA vs MA.xlsx
- SupplRes3 LDA HA vs MA.xlsx
- SupplRes4 Keywords LA vs MA.xlsx
- SupplRes4 LDA LA vs MA.xlsx
- SupplRes5 Emotion Recognition HA vs MA.png
- SupplRes5 Sentiment Analysis HA vs MA.png
- SupplRes5A Emotion Recognition HA vs MA.xlsx
- SupplRes6 Emotion Recognition LA vs MA.png
- SupplRes6 Sentiment Analysis LA vs MA.png
- SupplRes6A Emotion Recognition LA vs MA.xlsx
