# Supplementary material for: Only Words Count; the Rest Is Mere Chattering: A Cross-Disciplinary Approach to the Verbal Expression of Emotional Experience
Source: Behav Sci (Basel). 2022 Aug 18;12(8):292. doi: 10.3390/bs12080292 (PMC9404916; doi:10.3390/bs12080292)
Supplement: Supplementary file 1 [file behavsci-12-00292-s001.zip › Supplementary table S2A.xlsx]

## Sheet: Sheet 1
variable	coef	Audio_tag	lld_type
pcm_fftMag_spectralRollOff25.0_sma_iqr1.3.1	-18.4248	Spectral	Spectral Related
F0final_sma_percentile99.0.1	-13.1525	Prosodic	Voicing Related
F0final_sma_range.1	-12.6629	Prosodic	Voicing Related
F0final_sma_pctlrange0.1.1	-11.9965	Prosodic	Voicing Related
pcm_fftMag_spectralRollOff25.0_sma_iqr2.3.1	-11.1466	Spectral	Spectral Related
pcm_fftMag_spectralRollOff50.0_sma_iqr1.2.1	-8.4491	Spectral	Spectral Related
audSpec_Rfilt_sma_de.8._meanFallingSlope.0	-1.30834	Prosodic	Energy Related
audSpec_Rfilt_sma.13._stddevFallingSlope.0	-1.09446	Prosodic	Energy Related
pcm_fftMag_spectralHarmonicity_sma_range.0	-1.07369	Spectral	Spectral Related
audSpec_Rfilt_sma_de.12._meanFallingSlope.1	-1.01024	Prosodic	Energy Related
audSpec_Rfilt_sma.12._meanRisingSlope.1	-0.979774	Prosodic	Energy Related
pcm_fftMag_spectralHarmonicity_sma_peakRangeAbs.0	-0.943506	Spectral	Spectral Related
audSpec_Rfilt_sma.13._stddevFallingSlope.1	-0.831564	Prosodic	Energy Related
audSpec_Rfilt_sma.12._stddevFallingSlope.1	-0.777075	Prosodic	Energy Related
audSpec_Rfilt_sma_de.12._stddevFallingSlope.1	-0.769627	Prosodic	Energy Related
audSpec_Rfilt_sma.8._range.0	-0.676465	Prosodic	Energy Related
audSpec_Rfilt_sma.8._range.1	-0.657708	Prosodic	Energy Related
audSpec_Rfilt_sma.14._stddevFallingSlope.1	-0.636504	Prosodic	Energy Related
audSpec_Rfilt_sma.8._peakRangeAbs.0	-0.605465	Prosodic	Energy Related
audSpec_Rfilt_sma.8._peakRangeAbs.1	-0.577115	Prosodic	Energy Related
audSpec_Rfilt_sma.16._stddevFallingSlope.1	-0.468793	Prosodic	Energy Related
pcm_fftMag_spectralHarmonicity_sma_de_range.0	-0.418122	Spectral	Spectral Related
audSpec_Rfilt_sma.12._pctlrange0.1.0	-0.400193	Prosodic	Energy Related
audSpec_Rfilt_sma.13._pctlrange0.1.0	-0.399387	Prosodic	Energy Related
audSpec_Rfilt_sma.12._stddevRisingSlope.1	-0.398836	Prosodic	Energy Related
audSpec_Rfilt_sma.12._percentile99.0.0	-0.384047	Prosodic	Energy Related
mfcc_sma_de.1._stddevFallingSlope.0	-0.38152	Cepstral	Spectral Related
audSpec_Rfilt_sma.13._percentile99.0.0	-0.381393	Prosodic	Energy Related
audSpec_Rfilt_sma.12._pctlrange0.1.1	-0.292896	Prosodic	Energy Related
mfcc_sma.9._peakMeanRel.0	-0.291172	Cepstral	Spectral Related
audSpec_Rfilt_sma.12._percentile99.0.1	-0.273916	Prosodic	Energy Related
audSpec_Rfilt_sma_de.8._range.1	-0.269141	Prosodic	Energy Related
mfcc_sma_de.14._stddevRisingSlope.1	-0.259061	Cepstral	Spectral Related
logHNR_sma_range.0	-0.247117	Sound Quality	Vocing Related
audSpec_Rfilt_sma_de.14._stddevRisingSlope.1	-0.246974	Prosodic	Energy Related
mfcc_sma.3._peakMeanRel.1	-0.246479	Cepstral	Spectral Related
audSpec_Rfilt_sma.13._peakMeanAbs.0	-0.239809	Prosodic	Energy Related
audSpec_Rfilt_sma_de.14._stddevRisingSlope.0	-0.235905	Prosodic	Energy Related
logHNR_sma_pctlrange0.1.0	-0.21349	Sound Quality	Vocing Related
logHNR_sma_percentile99.0.0	-0.21349	Sound Quality	Vocing Related
audSpec_Rfilt_sma.13._peakMeanMeanDist.0	-0.211131	Prosodic	Energy Related
audSpec_Rfilt_sma.8._peakMeanAbs.0	-0.195745	Prosodic	Energy Related
audSpec_Rfilt_sma.8._peakMeanAbs.1	-0.192506	Prosodic	Energy Related
pcm_fftMag_spectralEntropy_sma_stddevFallingSlope.0	-0.189176	Spectral	Spectral Related
audSpec_Rfilt_sma.12._peakMeanAbs.0	-0.188334	Prosodic	Energy Related
audSpec_Rfilt_sma.8._peakMeanMeanDist.0	-0.167158	Prosodic	Energy Related
audSpec_Rfilt_sma.8._peakMeanMeanDist.1	-0.166332	Prosodic	Energy Related
audSpec_Rfilt_sma.12._peakMeanMeanDist.0	-0.160719	Prosodic	Energy Related
audSpec_Rfilt_sma_de.8._peakRangeAbs.1	-0.132597	Prosodic	Energy Related
pcm_fftMag_spectralHarmonicity_sma_rqmean.0	-0.131552	Spectral	Spectral Related
audSpec_Rfilt_sma.12._peakMeanMeanDist.1	-0.112614	Prosodic	Energy Related
audSpec_Rfilt_sma.13._peakMeanRel.0	-0.0992798	Prosodic	Energy Related
audSpec_Rfilt_sma_de.7._pctlrange0.1.0	-0.0958086	Prosodic	Energy Related
audSpec_Rfilt_sma.8._peakMeanRel.1	-0.0943002	Prosodic	Energy Related
edu	-0.0873112
audSpec_Rfilt_sma.8._peakMeanRel.0	-0.0861684	Prosodic	Energy Related
audSpec_Rfilt_sma.8._stddev.0	-0.0797707	Prosodic	Energy Related
audSpec_Rfilt_sma_de.7._pctlrange0.1.1	-0.079525	Prosodic	Energy Related
audSpec_Rfilt_sma.12._stddev.0	-0.0748029	Prosodic	Energy Related
audSpec_Rfilt_sma.8._stddev.1	-0.0745411	Prosodic	Energy Related
audSpec_Rfilt_sma.8._rqmean.0	-0.0738463	Prosodic	Energy Related
audSpec_Rfilt_sma.12._rqmean.0	-0.0704318	Prosodic	Energy Related
audSpec_Rfilt_sma.12._peakMeanRel.0	-0.069101	Prosodic	Energy Related
pcm_fftMag_spectralKurtosis_sma_de_maxSegLen.0	-0.0680214	Spectral	Spectral Related
audSpec_Rfilt_sma_de.13._lpc3.1	-0.0627087	Prosodic	Energy Related
audSpec_Rfilt_sma.12._stddev.1	-0.0583315	Prosodic	Energy Related
audSpec_Rfilt_sma.12._peakMeanRel.1	-0.0583055	Prosodic	Energy Related
mfcc_sma.14._maxSegLen.0	-0.0494345	Cepstral	Spectral Related
audSpec_Rfilt_sma_de.7._percentile99.0.0	-0.0488028	Prosodic	Energy Related
pcm_fftMag_spectralHarmonicity_sma_amean.0	-0.0437891	Spectral	Spectral Related
audSpec_Rfilt_sma_de.8._peakMeanAbs.1	-0.0422687	Prosodic	Energy Related
audSpec_Rfilt_sma_de.8._peakMeanMeanDist.1	-0.0422487	Prosodic	Energy Related
audSpec_Rfilt_sma_de.8._peakMeanAbs.0	-0.0410258	Prosodic	Energy Related
audSpec_Rfilt_sma_de.8._peakMeanMeanDist.0	-0.0410113	Prosodic	Energy Related
audSpec_Rfilt_sma_de.19._maxSegLen.0	-0.0380519	Prosodic	Energy Related
pcm_fftMag_spectralEntropy_sma_de_stddevRisingSlope.0	-0.0350344	Spectral	Spectral Related
audSpec_Rfilt_sma_de.12._peakMeanMeanDist.0	-0.0342604	Prosodic	Energy Related
audSpec_Rfilt_sma_de.12._peakMeanAbs.0	-0.0342525	Prosodic	Energy Related
mfcc_sma_de.6._kurtosis.1	-0.0317481	Cepstral	Spectral Related
pcm_fftMag_spectralHarmonicity_sma_de_rqmean.0	-0.0287853	Spectral	Spectral Related
pcm_fftMag_spectralHarmonicity_sma_de_stddev.0	-0.0287449	Spectral	Spectral Related
audSpec_Rfilt_sma.6._iqr1.3.0	-0.028261	Prosodic	Energy Related
audSpec_Rfilt_sma_de.19._segLenStddev.0	-0.027453	Prosodic	Energy Related
audSpec_Rfilt_sma_de.12._peakMeanMeanDist.1	-0.0266776	Prosodic	Energy Related
audSpec_Rfilt_sma_de.12._peakMeanAbs.1	-0.0266679	Prosodic	Energy Related
pcm_fftMag_fband250.650_sma_de_minPos.1	-0.0238239	Spectral	Spectral Related
audSpec_Rfilt_sma.6._iqr2.3.0	-0.0222546	Prosodic	Energy Related
audSpec_Rfilt_sma.6._quartile3.0	-0.0219982	Prosodic	Energy Related
audSpec_Rfilt_sma_de.16._minSegLen.1	-0.0205838	Prosodic	Energy Related
audSpec_Rfilt_sma_de.12._maxSegLen.0	-0.0204872	Prosodic	Energy Related
audSpec_Rfilt_sma.6._iqr2.3.1	-0.0201792	Prosodic	Energy Related
audSpec_Rfilt_sma.8._meanSegLen.1	-0.0184233	Prosodic	Energy Related
audSpec_Rfilt_sma_de.13._maxPos.0	-0.0175894	Prosodic	Energy Related
audSpec_Rfilt_sma_de.13._maxPos.1	-0.0163696	Prosodic	Energy Related
audSpec_Rfilt_sma.5._iqr1.3.0	-0.0158815	Prosodic	Energy Related
mfcc_sma.5._lpc1.1	-0.0142952	Cepstral	Spectral Related
pcm_fftMag_spectralEntropy_sma_de_range.0	-0.0131782	Spectral	Spectral Related
audSpec_Rfilt_sma.8._segLenStddev.1	-0.0131351	Prosodic	Energy Related
audSpec_Rfilt_sma.5._quartile3.0	-0.0122028	Prosodic	Energy Related
pcm_fftMag_spectralHarmonicity_sma_de_posamean.0	-0.0117152	Spectral	Spectral Related
mfcc_sma.14._segLenStddev.0	-0.0111585	Cepstral	Spectral Related
audSpec_Rfilt_sma_de.13._meanPeakDist.0	-0.0109331	Prosodic	Energy Related
audSpec_Rfilt_sma.7._iqr1.2.0	-0.0107593	Prosodic	Energy Related
audSpec_Rfilt_sma_de.16._meanSegLen.0	-0.0102376	Prosodic	Energy Related
audSpec_Rfilt_sma.5._iqr2.3.0	-0.00951004	Prosodic	Energy Related
audSpec_Rfilt_sma_de.8._meanPeakDist.1	-0.00849102	Prosodic	Energy Related
pcm_fftMag_spectralEntropy_sma_lpc1.0	-0.00624111	Spectral	Spectral Related
voicingFinalUnclipped_sma_quartile3.0	-0.00589244	Sound Quality	Voicing Related
voicingFinalUnclipped_sma_rqmean.0	-0.00557136	Sound Quality	Voicing Related
voicingFinalUnclipped_sma_amean.0	-0.00550942	Sound Quality	Voicing Related
voicingFinalUnclipped_sma_posamean.0	-0.00550942	Sound Quality	Voicing Related
pcm_fftMag_spectralSlope_sma_lpc4.0	-0.00542201	Spectral	Spectral Related
mfcc_sma_de.9._lpc3.0	-0.00527156	Cepstral	Spectral Related
pcm_fftMag_spectralEntropy_sma_de_skewness.0	-0.00363865	Spectral	Spectral Related
audSpec_Rfilt_sma_de.15._peakDistStddev.0	-0.00335492	Prosodic	Energy Related
pcm_RMSenergy_sma_stddev.0	-0.00322644	Prosodic	Energy Related
pcm_fftMag_spectralKurtosis_sma_peakRangeRel.0	-0.003215	Spectral	Spectral Related
pcm_fftMag_fband250.650_sma_peakRangeRel.0	-0.00275405	Spectral	Spectral Related
audSpec_Rfilt_sma.8._meanPeakDist.1	-0.00254199	Prosodic	Energy Related
audSpec_Rfilt_sma_de.8._peakDistStddev.1	-0.0023108	Prosodic	Energy Related
pcm_fftMag_spectralSkewness_sma_de_iqr2.3.0	-0.00193688	Spectral	Spectral Related
mfcc_sma.2._risetime.0	-0.00165677	Cepstral	Spectral Related
mfcc_sma_de.6._meanPeakDist.1	-0.00154008	Cepstral	Spectral Related
audSpec_Rfilt_sma.13._lpgain.0	-0.00121777	Prosodic	Energy Related
audSpec_Rfilt_sma.8._lpgain.1	-0.00104534	Prosodic	Energy Related
audSpec_Rfilt_sma.8._lpgain.0	-0.000996461	Prosodic	Energy Related
audSpec_Rfilt_sma.12._centroid.0	-0.000907605	Prosodic	Energy Related
mfcc_sma_de.6._peakDistStddev.1	-0.000858091	Cepstral	Spectral Related
audSpec_Rfilt_sma.7._lpgain.0	-0.000741916	Prosodic	Energy Related
audSpec_Rfilt_sma.7._lpgain.1	-0.000717355	Prosodic	Energy Related
audSpec_Rfilt_sma.6._lpgain.0	-0.000538372	Prosodic	Energy Related
audSpec_Rfilt_sma.6._lpgain.1	-0.000496295	Prosodic	Energy Related
audSpec_Rfilt_sma.13._centroid.0	-0.000466466	Prosodic	Energy Related
audSpec_Rfilt_sma.9._lpgain.1	-0.000463491	Prosodic	Energy Related
mfcc_sma.8._linregerrQ.0	-0.000410158	Cepstral	Spectral Related
audSpec_Rfilt_sma.9._lpgain.0	-0.000389088	Prosodic	Energy Related
logHNR_sma_de_maxPos.0	-0.000330478	Sound Quality	Vocing Related
audSpec_Rfilt_sma.13._centroid.1	-0.000254152	Prosodic	Energy Related
audSpec_Rfilt_sma_de.14._upleveltime25.1	-0.000201895	Prosodic	Energy Related
audSpec_Rfilt_sma.10._lpgain.0	-0.000182029	Prosodic	Energy Related
audSpec_Rfilt_sma.24._qregc1.0	-5.99629e-05	Prosodic	Energy Related
audSpec_Rfilt_sma.24._qregc1.1	-5.04724e-05	Prosodic	Energy Related
audSpec_Rfilt_sma.0._quartile2.0	-4.5642e-05	Prosodic	Energy Related
audSpec_Rfilt_sma.25._qregc1.0	-4.29902e-05	Prosodic	Energy Related
voicingFinalUnclipped_sma_lpgain.0	-2.9195e-05	Sound Quality	Voicing Related
audSpec_Rfilt_sma_de.10._lpgain.1	-1.57243e-05	Prosodic	Energy Related
pcm_RMSenergy_sma_de_lpgain.0	-1.66697e-07	Prosodic	Energy Related
pcm_fftMag_spectralEntropy_sma_de_quartile2.0	1.20274e-05	Spectral	Spectral Related
mfcc_sma_de.3._leftctime.0	0.000312226	Cepstral	Spectral Related
audSpec_Rfilt_sma_de.12._peakDistStddev.1	0.000369267	Prosodic	Energy Related
pcm_fftMag_spectralSkewness_sma_de_risetime.1	0.000541265	Spectral	Spectral Related
audSpec_Rfilt_sma.25._qregc2.1	0.000623488	Prosodic	Energy Related
audSpec_Rfilt_sma.24._qregc2.0	0.000644904	Prosodic	Energy Related
jitterDDP_sma_upleveltime75.0	0.000662659	Sound Quality	Vocing Related
pcm_fftMag_spectralEntropy_sma_de_peakRangeRel.0	0.000664191	Spectral	Spectral Related
jitterDDP_sma_qregerrQ.0	0.000809585	Sound Quality	Vocing Related
jitterDDP_sma_linregerrQ.0	0.000829417	Sound Quality	Vocing Related
mfcc_sma_de.2._lpc4.1	0.00113933	Cepstral	Spectral Related
mfcc_sma_de.5._lpc4.1	0.00127558	Cepstral	Spectral Related
pcm_fftMag_spectralEntropy_sma_de_upleveltime25.1	0.00137995	Spectral	Spectral Related
jitterDDP_sma_upleveltime50.0	0.00201175	Sound Quality	Vocing Related
mfcc_sma_de.2._minRangeRel.0	0.00298987	Cepstral	Spectral Related
mfcc_sma.5._lpc2.1	0.00343608	Cepstral	Spectral Related
audSpec_Rfilt_sma.13._qregc3.0	0.00345435	Prosodic	Energy Related
pcm_fftMag_spectralEntropy_sma_iqr2.3.0	0.00365762	Spectral	Spectral Related
audSpec_Rfilt_sma.5._quartile1.0	0.00367873	Prosodic	Energy Related
audSpec_Rfilt_sma_de.12._flatness.1	0.00375657	Prosodic	Energy Related
audSpec_Rfilt_sma.8._linregc2.0	0.0037641	Prosodic	Energy Related
audSpec_Rfilt_sma_de.12._flatness.0	0.00384421	Prosodic	Energy Related
audSpec_Rfilt_sma.8._qregc3.0	0.00389604	Prosodic	Energy Related
audSpec_Rfilt_sma_de.7._flatness.1	0.00400998	Prosodic	Energy Related
audSpec_Rfilt_sma_de.7._flatness.0	0.0040415	Prosodic	Energy Related
audSpec_Rfilt_sma.8._quartile2.1	0.00428385	Prosodic	Energy Related
audSpec_Rfilt_sma.13._linregc2.0	0.00461126	Prosodic	Energy Related
audSpec_Rfilt_sma.8._linregc2.1	0.00507927	Prosodic	Energy Related
audSpec_Rfilt_sma.8._upleveltime25.1	0.00528546	Prosodic	Energy Related
audSpec_Rfilt_sma.8._qregc3.1	0.00533138	Prosodic	Energy Related
pcm_fftMag_spectralVariance_sma_quartile1.0	0.00551736	Spectral	Spectral Related
mfcc_sma.14._peakRangeRel.0	0.00556137	Cepstral	Spectral Related
audSpec_Rfilt_sma_de.13._flatness.0	0.005971	Prosodic	Energy Related
audSpec_Rfilt_sma.6._quartile1.1	0.0062542	Prosodic	Energy Related
pcm_fftMag_spectralEntropy_sma_lpc0.0	0.00625648	Spectral	Spectral Related
audSpec_Rfilt_sma.6._quartile1.0	0.0062628	Prosodic	Energy Related
pcm_fftMag_fband250.650_sma_de_peakRangeRel.1	0.00627448	Spectral	Spectral Related
audSpec_Rfilt_sma_de.8._flatness.0	0.00642253	Prosodic	Energy Related
pcm_fftMag_spectralVariance_sma_quartile2.0	0.00674841	Spectral	Spectral Related
mfcc_sma_de.2._upleveltime50.0	0.00702629	Cepstral	Spectral Related
pcm_fftMag_spectralVariance_sma_flatness.0	0.00732747	Spectral	Spectral Related
audSpec_Rfilt_sma_de.8._flatness.1	0.00767858	Prosodic	Energy Related
mfcc_sma.2._meanSegLen.0	0.00940008	Cepstral	Spectral Related
pcm_fftMag_spectralRollOff50.0_sma_lpc2.1	0.0103233	Spectral	Spectral Related
audSpec_Rfilt_sma.7._quartile1.1	0.010958	Prosodic	Energy Related
audSpec_Rfilt_sma.7._quartile1.0	0.0118703	Prosodic	Energy Related
pcm_zcr_sma_de_skewness.0	0.0132901	Prosodic	Energy Related
pcm_fftMag_spectralHarmonicity_sma_minRangeRel.0	0.0133878	Spectral	Spectral Related
mfcc_sma_de.2._meanSegLen.1	0.0143878	Cepstral	Spectral Related
mfcc_sma.2._segLenStddev.0	0.0146997	Cepstral	Spectral Related
mfcc_sma_de.2._meanSegLen.0	0.0158715	Cepstral	Spectral Related
pcm_fftMag_spectralEntropy_sma_rqmean.0	0.0165028	Spectral	Spectral Related
pcm_fftMag_spectralSlope_sma_amean.0	0.0173155	Spectral	Spectral Related
pcm_fftMag_spectralEntropy_sma_amean.0	0.0177597	Spectral	Spectral Related
audSpec_Rfilt_sma_de.13._lpc4.1	0.0183673	Prosodic	Energy Related
pcm_fftMag_spectralEntropy_sma_quartile1.0	0.018715	Spectral	Spectral Related
audSpec_Rfilt_sma_de.14._segLenStddev.1	0.0195537	Prosodic	Energy Related
pcm_fftMag_spectralEntropy_sma_peakMeanAbs.0	0.0206402	Spectral	Spectral Related
pcm_fftMag_spectralEntropy_sma_quartile2.0	0.0232629	Spectral	Spectral Related
pcm_fftMag_spectralVariance_sma_percentile1.0.0	0.0243078	Spectral	Spectral Related
audSpec_Rfilt_sma_de.7._percentile1.0.1	0.0372752	Prosodic	Energy Related
mfcc_sma.4._peakMeanRel.1	0.0478167	Cepstral	Spectral Related
audSpec_Rfilt_sma_de.17._segLenStddev.1	0.0776272	Prosodic	Energy Related
audspecRasta_lengthL1norm_sma_de_peakMeanRel.0	1.22937	Prosodic	Energy Related
