# Supplementary material for: Only Words Count; the Rest Is Mere Chattering: A Cross-Disciplinary Approach to the Verbal Expression of Emotional Experience
Source: Behav Sci (Basel). 2022 Aug 18;12(8):292. doi: 10.3390/bs12080292 (PMC9404916; doi:10.3390/bs12080292)
Supplement: Supplementary file 1 [file behavsci-12-00292-s001.zip › SupplRes1 Linguistic Profiling HA vs MA.xlsx]

## Sheet: wilcoxon
y	statistic	p.value	method	alternative	sig.p	fdr	sig.fdr	description
upos_dist_X	42	0.0247064	Wilcoxon rank sum test	two.sided	yes	0.0583428	no	possessive determiner
upos_dist_CCONJ	8	0.0350057	Wilcoxon rank sum test	two.sided	yes	0.0583428	no	coordinating conjunction
dep_dist_cc	8	0.0350057	Wilcoxon rank sum test	two.sided	yes	0.0583428	no	Other
dep_dist_det.poss	13	0.14172	Wilcoxon rank sum test	two.sided	no	0.17715	no	aux present tenses
aux_tense_dist_Pres	34	0.224799	Wilcoxon rank sum test	two.sided	no	0.224799	no	coordinating conjunction relation
	The comparisons on Linguistic profiling between High and Medium Alexithymia subjects.

## Sheet: correlations
x	y	estimate	statistic	p.value	method	alternative	p.sig	fdr	sig.fdr
upos_dist_X	tsia	0.597716	619.518	0.0042157	Spearman's rank correlation rho	two.sided	yes	0.214918	no
upos_dist_CCONJ	tsia	-0.579513	2432.45	0.00590072	Spearman's rank correlation rho	two.sided	yes	0.214918	no
dep_dist_det.poss	tsia	-0.569106	2416.42	0.00709139	Spearman's rank correlation rho	two.sided	yes	0.214918	no
aux_tense_dist_Pres	tsia	0.566505	667.583	0.00741807	Spearman's rank correlation rho	two.sided	yes	0.214918	no
dep_dist_cc	tsia	-0.563253	2407.41	0.00784373	Spearman's rank correlation rho	two.sided	yes	0.214918	no
verbal_root_perc	tsia	0.532857	719.401	0.0128792	Spearman's rank correlation rho	two.sided	no	0.237297	no
prep_dist_4	tsia	0.532338	720.199	0.0129836	Spearman's rank correlation rho	two.sided	no	0.237297	no
verbs_form_dist_Fin	tsia	0.528131	726.679	0.0138568	Spearman's rank correlation rho	two.sided	no	0.237297	no
verbs_tense_dist_Pres	tsia	0.507318	758.731	0.0189023	Spearman's rank correlation rho	two.sided	no	0.246714	no
dep_dist_flat.foreign	tsia	0.505967	760.811	0.0192748	Spearman's rank correlation rho	two.sided	no	0.246714	no
verbs_num_pers_dist_Sing.1	tsia	-0.504066	2316.26	0.0198091	Spearman's rank correlation rho	two.sided	no	0.246714	no
aux_tense_dist_Past	tsia	-0.489757	2294.23	0.0242217	Spearman's rank correlation rho	two.sided	no	0.259026	no
aux_form_dist_Part	tsia	-0.483903	2285.21	0.0262378	Spearman's rank correlation rho	two.sided	no	0.259026	no
dep_dist_fixed	tsia	-0.483253	2284.21	0.0264698	Spearman's rank correlation rho	two.sided	no	0.259026	no
verb_edges_dist_0	tsia	0.468944	817.827	0.0319981	Spearman's rank correlation rho	two.sided	no	0.283671	no
aux_form_dist_Fin	tsia	0.465692	822.835	0.0333728	Spearman's rank correlation rho	two.sided	no	0.283671	no
n_sentences	tsia	0.455552	838.45	0.0379587	Spearman's rank correlation rho	two.sided	no	0.283671	no
verbs_tense_dist_Past	tsia	-0.454635	2240.14	0.0383966	Spearman's rank correlation rho	two.sided	no	0.283671	no
dep_dist_aux	tsia	-0.452684	2237.13	0.0393413	Spearman's rank correlation rho	two.sided	no	0.283671	no
dep_dist_expl.pass	tsia	0.43122	875.921	0.0509707	Spearman's rank correlation rho	two.sided	no	0.34915	no
dep_dist_conj	tsia	-0.418212	2184.05	0.0592056	Spearman's rank correlation rho	two.sided	no	0.386246	no
lexical_density	tsia	0.408456	910.978	0.066019	Spearman's rank correlation rho	two.sided	no	0.40918	no
ttr_lemma_chunks_100	tsia	-0.404833	2163.44	0.0686945	Spearman's rank correlation rho	two.sided	no	0.40918	no
verbs_tense_dist_Imp	tsia	-0.393496	2145.98	0.0775963	Spearman's rank correlation rho	two.sided	no	0.442945	no
upos_dist_AUX	tsia	-0.385041	2132.96	0.0847773	Spearman's rank correlation rho	two.sided	no	0.46458	no
dep_dist_mark	tsia	-0.376586	2119.94	0.0924404	Spearman's rank correlation rho	two.sided	no	0.48709	no
upos_dist_INTJ	tsia	0.359025	987.102	0.109969	Spearman's rank correlation rho	two.sided	no	0.542952	no
avg_prepositional_chain_len	tsia	0.347318	1005.13	0.12292	Spearman's rank correlation rho	two.sided	no	0.542952	no
dep_dist_expl	tsia	0.344065	1010.14	0.126704	Spearman's rank correlation rho	two.sided	no	0.542952	no
dep_dist_discourse	tsia	0.342114	1013.14	0.129014	Spearman's rank correlation rho	two.sided	no	0.542952	no
aux_num_pers_dist_Sing.1	tsia	-0.341464	2065.85	0.129791	Spearman's rank correlation rho	two.sided	no	0.542952	no
aux_num_pers_dist_Sing.3	tsia	0.339513	1017.15	0.132141	Spearman's rank correlation rho	two.sided	no	0.542952	no
aux_num_pers_dist_Sing.2	tsia	0.33561	1023.16	0.136931	Spearman's rank correlation rho	two.sided	no	0.542952	no
prep_dist_5	tsia	0.331413	1029.62	0.142218	Spearman's rank correlation rho	two.sided	no	0.542952	no
verbs_num_pers_dist_Sing.3	tsia	0.331057	1030.17	0.142673	Spearman's rank correlation rho	two.sided	no	0.542952	no
dep_dist_xcomp	tsia	-0.331057	2049.83	0.142673	Spearman's rank correlation rho	two.sided	no	0.542952	no
dep_dist_obl.agent	tsia	-0.311545	2019.78	0.169206	Spearman's rank correlation rho	two.sided	no	0.601122	no
verbs_mood_dist_Imp	tsia	0.302439	1074.24	0.182681	Spearman's rank correlation rho	two.sided	no	0.601122	no
subj_pre	tsia	0.301139	1076.25	0.184664	Spearman's rank correlation rho	two.sided	no	0.601122	no
subj_post	tsia	-0.301139	2003.75	0.184664	Spearman's rank correlation rho	two.sided	no	0.601122	no
subordinate_post	tsia	-0.301139	2003.75	0.184664	Spearman's rank correlation rho	two.sided	no	0.601122	no
subordinate_pre	tsia	0.301139	1076.25	0.184664	Spearman's rank correlation rho	two.sided	no	0.601122	no
dep_dist_punct	tsia	0.298537	1080.25	0.188673	Spearman's rank correlation rho	two.sided	no	0.601122	no
aux_tense_dist_Imp	tsia	-0.291382	1988.73	0.200002	Spearman's rank correlation rho	two.sided	no	0.615313	no
dep_dist_iobj	tsia	0.290082	1093.27	0.20211	Spearman's rank correlation rho	two.sided	no	0.615313	no
ttr_form_chunks_100	tsia	-0.287207	1982.3	0.206821	Spearman's rank correlation rho	two.sided	no	0.615966	no
n_prepositional_chains	tsia	0.25732	1143.73	0.260134	Spearman's rank correlation rho	two.sided	no	0.747107	no
verbs_form_dist_Part	tsia	-0.25496	1932.64	0.264684	Spearman's rank correlation rho	two.sided	no	0.747107	no
verbs_num_pers_dist_Sing.2	tsia	0.253659	1149.37	0.267213	Spearman's rank correlation rho	two.sided	no	0.747107	no
aux_num_pers_dist_Plur.2	tsia	-0.243072	1914.33	0.288365	Spearman's rank correlation rho	two.sided	no	0.775663	no
dep_dist_appos	tsia	0.242883	1165.96	0.28875	Spearman's rank correlation rho	two.sided	no	0.775663	no
dep_dist_advmod	tsia	0.238049	1173.4	0.298752	Spearman's rank correlation rho	two.sided	no	0.778505	no
subordinate_proposition_dist	tsia	-0.231545	1896.58	0.312538	Spearman's rank correlation rho	two.sided	no	0.778505	no
dep_dist_nsubj	tsia	0.231545	1183.42	0.312538	Spearman's rank correlation rho	two.sided	no	0.778505	no
principal_proposition_dist	tsia	0.231545	1183.42	0.312538	Spearman's rank correlation rho	two.sided	no	0.778505	no
upos_dist_PRON	tsia	0.221789	1198.45	0.333926	Spearman's rank correlation rho	two.sided	no	0.81312	no
upos_dist_PUNCT	tsia	0.219838	1201.45	0.338305	Spearman's rank correlation rho	two.sided	no	0.81312	no
upos_dist_SCONJ	tsia	-0.213334	1868.53	0.353145	Spearman's rank correlation rho	two.sided	no	0.83404	no
dep_dist_compound	tsia	0.210732	1215.47	0.359185	Spearman's rank correlation rho	two.sided	no	0.83404	no
verbs_form_dist_Inf	tsia	-0.20748	1859.52	0.366819	Spearman's rank correlation rho	two.sided	no	0.834906	no
verbs_form_dist_Ger	tsia	-0.202927	1852.51	0.37766	Spearman's rank correlation rho	two.sided	no	0.834906	no
dep_dist_acl	tsia	0.200976	1230.5	0.382361	Spearman's rank correlation rho	two.sided	no	0.834906	no
upos_dist_ADV	tsia	0.200325	1231.5	0.383935	Spearman's rank correlation rho	two.sided	no	0.834906	no
upos_dist_SYM	tsia	-0.185465	1825.62	0.420886	Spearman's rank correlation rho	two.sided	no	0.86274	no
prep_dist_1	tsia	-0.184065	1823.46	0.424463	Spearman's rank correlation rho	two.sided	no	0.86274	no
dep_dist_det.predet	tsia	0.183415	1257.54	0.42613	Spearman's rank correlation rho	two.sided	no	0.86274	no
avg_max_links_len	tsia	-0.183415	1822.46	0.42613	Spearman's rank correlation rho	two.sided	no	0.86274	no
dep_dist_nmod	tsia	0.181464	1260.55	0.431153	Spearman's rank correlation rho	two.sided	no	0.86274	no
dep_dist_nsubj.pass	tsia	-0.180163	1817.45	0.434519	Spearman's rank correlation rho	two.sided	no	0.86274	no
verbs_mood_dist_Cnd	tsia	-0.172358	1805.43	0.455005	Spearman's rank correlation rho	two.sided	no	0.870712	no
aux_num_pers_dist_Plur.3	tsia	-0.169756	1801.42	0.461943	Spearman's rank correlation rho	two.sided	no	0.870712	no
verbal_head_per_sent	tsia	-0.169756	1801.42	0.461943	Spearman's rank correlation rho	two.sided	no	0.870712	no
aux_tense_dist_Fut	tsia	0.169005	1279.73	0.463956	Spearman's rank correlation rho	two.sided	no	0.870712	no
verb_edges_dist_3	tsia	-0.152195	1774.38	0.510157	Spearman's rank correlation rho	two.sided	no	0.91867	no
avg_max_depth	tsia	-0.152195	1774.38	0.510157	Spearman's rank correlation rho	two.sided	no	0.91867	no
subordinate_dist_5	tsia	-0.149594	1770.37	0.517499	Spearman's rank correlation rho	two.sided	no	0.91867	no
dep_dist_flat.name	tsia	0.148293	1311.63	0.521189	Spearman's rank correlation rho	two.sided	no	0.91867	no
dep_dist_aux.pass	tsia	-0.147642	1767.37	0.523039	Spearman's rank correlation rho	two.sided	no	0.91867	no
upos_dist_PROPN	tsia	0.14439	1317.64	0.532332	Spearman's rank correlation rho	two.sided	no	0.923159	no
verbs_num_pers_dist_Plur.2	tsia	-0.140755	1756.76	0.542813	Spearman's rank correlation rho	two.sided	no	0.929256	no
dep_dist_amod	tsia	0.135935	1330.66	0.55685	Spearman's rank correlation rho	two.sided	no	0.929256	no
prep_dist_2	tsia	0.135654	1331.09	0.557674	Spearman's rank correlation rho	two.sided	no	0.929256	no
subordinate_dist_2	tsia	0.131382	1337.67	0.570257	Spearman's rank correlation rho	two.sided	no	0.929256	no
verb_edges_dist_6	tsia	0.130732	1338.67	0.572184	Spearman's rank correlation rho	two.sided	no	0.929256	no
aux_mood_dist_Imp	tsia	-0.123791	1730.64	0.592922	Spearman's rank correlation rho	two.sided	no	0.929256	no
dep_dist_root	tsia	0.122277	1351.69	0.597486	Spearman's rank correlation rho	two.sided	no	0.929256	no
tokens_per_sent	tsia	-0.122277	1728.31	0.597486	Spearman's rank correlation rho	two.sided	no	0.929256	no
upos_dist_ADP	tsia	-0.116423	1719.29	0.615272	Spearman's rank correlation rho	two.sided	no	0.929256	no
subordinate_dist_4	tsia	-0.104716	1701.26	0.651464	Spearman's rank correlation rho	two.sided	no	0.929256	no
prep_dist_3	tsia	-0.104424	1700.81	0.652375	Spearman's rank correlation rho	two.sided	no	0.929256	no
upos_dist_VERB	tsia	-0.102764	1698.26	0.657573	Spearman's rank correlation rho	two.sided	no	0.929256	no
dep_dist_parataxis	tsia	0.100163	1385.75	0.665751	Spearman's rank correlation rho	two.sided	no	0.929256	no
verbs_mood_dist_Ind	tsia	0.0988619	1387.75	0.669854	Spearman's rank correlation rho	two.sided	no	0.929256	no
ttr_lemma_chunks_200	tsia	-0.0987937	1692.14	0.67007	Spearman's rank correlation rho	two.sided	no	0.929256	no
aux_form_dist_Ger	tsia	-0.0977021	1690.46	0.67352	Spearman's rank correlation rho	two.sided	no	0.929256	no
obj_pre	tsia	0.0969107	1390.76	0.676025	Spearman's rank correlation rho	two.sided	no	0.929256	no
obj_post	tsia	-0.0969107	1689.24	0.676025	Spearman's rank correlation rho	two.sided	no	0.929256	no
dep_dist_cop	tsia	-0.0923578	1682.23	0.690502	Spearman's rank correlation rho	two.sided	no	0.929256	no
dep_dist_det	tsia	0.0917074	1398.77	0.692579	Spearman's rank correlation rho	two.sided	no	0.929256	no
dep_dist_obl	tsia	-0.0904066	1679.23	0.696739	Spearman's rank correlation rho	two.sided	no	0.929256	no
verb_edges_dist_4	tsia	0.0897562	1401.78	0.698822	Spearman's rank correlation rho	two.sided	no	0.929256	no
ttr_form_chunks_200	tsia	-0.0878906	1675.35	0.704809	Spearman's rank correlation rho	two.sided	no	0.929256	no
verbs_num_pers_dist_Plur.3	tsia	-0.0865042	1673.22	0.709269	Spearman's rank correlation rho	two.sided	no	0.929256	no
n_tokens	tsia	0.0858538	1407.79	0.711364	Spearman's rank correlation rho	two.sided	no	0.929256	no
dep_dist_flat	tsia	-0.0855933	1671.81	0.712204	Spearman's rank correlation rho	two.sided	no	0.929256	no
dep_dist_nummod	tsia	0.0786993	1418.8	0.734543	Spearman's rank correlation rho	two.sided	no	0.949362	no
aux_num_pers_dist_Plur.1	tsia	0.0738452	1426.28	0.750398	Spearman's rank correlation rho	two.sided	no	0.96079	no
max_links_len	tsia	-0.0695936	1647.17	0.764366	Spearman's rank correlation rho	two.sided	no	0.962671	no
upos_dist_NOUN	tsia	0.0676424	1435.83	0.7708	Spearman's rank correlation rho	two.sided	no	0.962671	no
subordinate_dist_1	tsia	0.066992	1436.83	0.772948	Spearman's rank correlation rho	two.sided	no	0.962671	no
upos_dist_ADJ	tsia	0.0617887	1444.85	0.790188	Spearman's rank correlation rho	two.sided	no	0.968509	no
aux_mood_dist_Cnd	tsia	-0.0611383	1634.15	0.792349	Spearman's rank correlation rho	two.sided	no	0.968509	no
verb_edges_dist_2	tsia	-0.0591871	1631.15	0.798844	Spearman's rank correlation rho	two.sided	no	0.968509	no
dep_dist_csubj	tsia	0.0565854	1452.86	0.807522	Spearman's rank correlation rho	two.sided	no	0.970443	no
verb_edges_dist_5	tsia	0.0513822	1460.87	0.824944	Spearman's rank correlation rho	two.sided	no	0.98276	no
avg_links_len	tsia	-0.0487806	1615.12	0.833686	Spearman's rank correlation rho	two.sided	no	0.984612	no
avg_verb_edges	tsia	-0.0448781	1609.11	0.846833	Spearman's rank correlation rho	two.sided	no	0.985686	no
avg_token_per_clause	tsia	0.038374	1480.9	0.868831	Spearman's rank correlation rho	two.sided	no	0.985686	no
aux_mood_dist_Sub	tsia	-0.0325204	1590.08	0.888709	Spearman's rank correlation rho	two.sided	no	0.985686	no
upos_dist_DET	tsia	-0.0312196	1588.08	0.893136	Spearman's rank correlation rho	two.sided	no	0.985686	no
dep_dist_acl.relcl	tsia	-0.0305691	1587.08	0.89535	Spearman's rank correlation rho	two.sided	no	0.985686	no
verbs_mood_dist_Sub	tsia	0.0286179	1495.93	0.901998	Spearman's rank correlation rho	two.sided	no	0.985686	no
aux_mood_dist_Ind	tsia	0.0279675	1496.93	0.904215	Spearman's rank correlation rho	two.sided	no	0.985686	no
verbs_tense_dist_Fut	tsia	0.0260163	1499.93	0.910871	Spearman's rank correlation rho	two.sided	no	0.985686	no
dep_dist_obj	tsia	0.0260163	1499.93	0.910871	Spearman's rank correlation rho	two.sided	no	0.985686	no
char_per_tok	tsia	0.0221139	1505.94	0.9242	Spearman's rank correlation rho	two.sided	no	0.985686	no
upos_dist_NUM	tsia	0.0201626	1508.95	0.930872	Spearman's rank correlation rho	two.sided	no	0.985686	no
dep_dist_expl.impers	tsia	-0.0201626	1571.05	0.930872	Spearman's rank correlation rho	two.sided	no	0.985686	no
verbs_num_pers_dist_Plur.1	tsia	0.0195122	1509.95	0.933097	Spearman's rank correlation rho	two.sided	no	0.985686	no
avg_subordinate_chain_len	tsia	-0.0188618	1569.05	0.935323	Spearman's rank correlation rho	two.sided	no	0.985686	no
dep_dist_advcl	tsia	0.0162602	1514.96	0.944229	Spearman's rank correlation rho	two.sided	no	0.987477	no
aux_form_dist_Inf	tsia	-0.00975611	1555.02	0.966522	Spearman's rank correlation rho	two.sided	no	0.997768	no
verb_edges_dist_1	tsia	-0.00650407	1550.02	0.977678	Spearman's rank correlation rho	two.sided	no	0.997768	no
subordinate_dist_3	tsia	-0.00390244	1546.01	0.986606	Spearman's rank correlation rho	two.sided	no	0.997768	no
dep_dist_case	tsia	-0.00325204	1545.01	0.988838	Spearman's rank correlation rho	two.sided	no	0.997768	no
dep_dist_dislocated	tsia	0.00131585	1537.97	0.995483	Spearman's rank correlation rho	two.sided	no	0.997768	no
dep_dist_ccomp	tsia	-0.000650407	1541	0.997768	Spearman's rank correlation rho	two.sided	no	0.997768	no

## Sheet: raw
id	alexithymia	tsia	n_sentences	n_tokens	tokens_per_sent	char_per_tok	ttr_lemma_chunks_100	ttr_lemma_chunks_200	ttr_form_chunks_100	ttr_form_chunks_200	upos_dist_ADJ	upos_dist_ADP	upos_dist_ADV	upos_dist_AUX	upos_dist_CCONJ	upos_dist_DET	upos_dist_INTJ	upos_dist_NOUN	upos_dist_NUM	upos_dist_PRON	upos_dist_PROPN	upos_dist_PUNCT	upos_dist_SCONJ	upos_dist_VERB	upos_dist_X	lexical_density	verbs_tense_dist_Fut	verbs_tense_dist_Imp	verbs_tense_dist_Past	verbs_tense_dist_Pres	verbs_mood_dist_Cnd	verbs_mood_dist_Imp	verbs_mood_dist_Ind	verbs_mood_dist_Sub	verbs_form_dist_Fin	verbs_form_dist_Ger	verbs_form_dist_Inf	verbs_form_dist_Part	verbs_num_pers_dist_Plur.1	verbs_num_pers_dist_Plur.2	verbs_num_pers_dist_Plur.3	verbs_num_pers_dist_Sing.1	verbs_num_pers_dist_Sing.2	verbs_num_pers_dist_Sing.3	aux_tense_dist_Fut	aux_tense_dist_Imp	aux_tense_dist_Past	aux_tense_dist_Pres	aux_mood_dist_Cnd
A_N	Low	7	44	12252	278.455	4.22726	0.58	0.41	0.67	0.505	3.77081	10.1126	16.8054	7.15802	4.18707	11.541	0.236696	13.2958	0.359125	12.1776	0.0571335	0.301992	4.52987	15.4505	0.0163239	0.495293	1.2012	8.03303	31.4565	59.3093	0.535906	1.92926	92.7117	4.82315	49.2868	5.59958	23.9303	21.1833	7.07395	0.214362	11.3612	30.2251	10.1822	40.9432	0.468933	11.7233	4.5721	83.2356	2.57985
A_V	Low	7	59	6851	116.119	4.49161	0.62	0.515	0.72	0.63	4.65625	13.8374	13.3995	7.48796	3.32798	12.2026	0.218946	15.3992	0.277332	10.8597	0.583856	0.861188	3.255	13.5601	0.0291928	0.480124	1.35364	9.30626	37.5635	51.7766	3.7037	1.85185	89.418	5.02646	40.6889	5.27449	31.1087	22.9279	5.55556	0.26455	8.20106	36.5079	8.73016	40.7407	0.442478	13.0531	5.53097	80.9735	6.79157
AL_P	Low	13	59	5473	92.7627	4.66051	0.59	0.52	0.65	0.605	4.69578	12.717	15.4577	7.0528	2.55801	13.0824	0.475059	14.9461	0.274073	10.2138	0.0548145	1.07802	3.96492	13.3747	0.0548145	0.49058	0.21322	10.8742	33.2623	55.6503	0.949367	0.949367	93.038	5.06329	43.1694	5.32787	30.6011	20.9016	11.0759	0.316456	6.96203	31.6456	2.8481	47.1519	0	12.9683	10.6628	76.3689	4.51613
C_P	Low	13	70	7053	100.757	4.3555	0.65	0.49	0.76	0.585	5.13257	11.0449	13.4836	7.55707	3.87069	10.733	0.368637	13.3418	0.623848	12.477	0.581313	1.09173	4.09755	15.4686	0.0992485	0.485378	1.24844	6.2422	33.0836	59.4257	2.5878	0.739372	94.2699	2.40296	49.6792	3.94134	22.6398	23.7397	5.35055	0.184502	9.40959	40.5904	4.24354	40.0369	0.793651	14.2857	6.15079	78.7698	4.65116
F_B	Low	10	79	7836	99.1899	4.2443	0.62	0.475	0.66	0.545	3.56049	9.04798	23.4048	7.44002	3.21593	9.59673	0.855028	11.4216	0.267994	11.511	0.47218	1.00817	3.64982	14.5227	0.0255232	0.539255	0.438596	6.0307	32.5658	60.9649	1.75719	0.798722	93.77	3.67412	55.0088	2.02109	17.8383	25.1318	9.26518	0	7.1885	51.5974	3.99361	27.9553	0	8.51064	7.0922	84.3972	1.71756
G_I	Low	10	79	10525	133.228	4.22532	0.61	0.485	0.72	0.57	3.51544	9.49169	14.5273	7.80998	3.81948	11.3919	0.389549	12.9596	0.304038	14.7838	0.0760095	0.779097	4.11401	16.0285	0	0.474768	0.387898	8.30101	28.5493	62.7618	0.759219	0.433839	96.3124	2.49458	54.6532	2.07469	21.5175	21.7546	9.21909	0.32538	9.32755	40.1302	2.49458	38.3948	0.127714	10.8557	4.34227	84.6743	3.60481
S_T	Low	6	70	6223	88.9	4.52481	0.67	0.54	0.79	0.64	4.48337	12.4056	12.9198	6.28314	4.08163	11.6503	0.514221	15.5231	0.401735	10.2041	0.241041	1.22128	4.21019	15.8123	0	0.495852	1	17.2857	31.8571	49.8571	1.24224	0.207039	91.7184	6.8323	49.0854	4.57317	24.187	22.1545	4.96894	0.207039	13.4576	43.0642	3.72671	34.5756	0.806452	20.4301	5.91398	72.8495	3.71429
A_D	Medium	37	73	9268	126.959	4.49299	0.58	0.5	0.64	0.59	5.27622	11.2538	16.1308	7.71472	2.74061	11.4264	0.507121	14.1454	0.625809	11.2646	0.539491	0.787656	3.20457	14.3289	0.0539491	0.508211	1.30152	5.74837	33.731	59.2191	2.57649	0.644122	91.4654	5.31401	46.762	5.49699	25.0753	22.6657	4.34783	0.322061	11.9163	43.9614	2.41546	37.037	0.74184	10.6825	2.22552	86.3501	3.0349
A_F	Medium	17	154	9419	61.1623	4.49309	0.66	0.47	0.71	0.55	4.46969	10.8292	18.176	7.17698	3.35492	10.5319	1.24217	12.6871	0.138019	10.6381	0.23357	1.64561	4.44846	14.4283	0	0.508312	0.592885	20.1581	31.4229	47.8261	0.143678	0.431034	95.8333	3.59195	51.2141	3.97351	21.56	23.2524	10.2011	0	6.89655	44.9713	2.15517	35.7759	0.30581	38.3792	3.66972	57.6453	1.26984
B_P	Medium	23	39	10357	265.564	4.46076	0.64	0.485	0.7	0.545	5.52283	10.3119	14.9754	7.25113	3.72695	11.3546	0.16414	14.0098	0.405523	11.6346	0.212417	0.357246	4.33523	15.6609	0.0482765	0.50562	1.26013	6.57066	26.6427	65.5266	3.16302	1.21655	88.6861	6.93431	50.6782	3.14427	28.36	17.8175	3.04136	0.121655	8.63747	36.253	14.5985	37.3479	1.02339	11.1111	4.53216	83.3333	8.53659
G_Z	Medium	31	78	8089	103.705	4.33342	0.68	0.5	0.77	0.6	3.99308	12.0163	13.3886	6.03288	3.46149	12.4366	0.543949	14.6866	0.95191	11.8185	0.457411	1.11262	3.49858	15.6014	0	0.486686	0.978261	8.91304	31.6304	58.4783	1.10063	0.314465	94.4969	4.08805	50.3962	3.88273	23.2171	22.504	12.1069	0.157233	8.49057	36.6352	3.30189	39.3082	1.30719	14.3791	2.83224	81.4815	4.26009
M_B	Medium	29	102	8789	86.1667	4.30495	0.53	0.43	0.63	0.54	4.17567	10.7521	15.8721	6.15542	3.91398	12.1971	0.557515	14.996	0.341336	12.1402	0.455114	1.3881	2.68517	14.3589	0	0.505596	0.647249	4.63862	28.1553	66.5588	1.02489	1.46413	93.265	4.24597	54.1204	5.22979	21.3154	19.3344	5.41728	0.439239	7.32064	36.0176	9.37042	41.4348	0.564972	8.6629	5.08475	85.6874	2.57937
N_M	Medium	24	78	12436	159.436	4.08681	0.55	0.45	0.63	0.525	3.27276	9.40013	16.6533	7.67128	3.19234	10.4053	0.635252	11.5873	0.377935	16.597	0.812158	0.611129	3.94821	14.7314	0.104535	0.473463	0.403226	7.52688	33.1317	58.9382	1.47783	0.8867	95.2709	2.36453	55.4039	1.69214	17.0852	25.8188	5.3202	0.295567	7.38916	42.9557	4.13793	39.803	0.107875	10.5717	4.74649	84.5739	2.37557
N_N	Medium	33	122	10323	84.6148	4.29362	0.61	0.51	0.67	0.585	4.82418	9.48368	15.3734	6.88753	3.50673	11.4114	0.513417	14.3175	0.823404	11.828	0.426233	1.45307	5.06636	14.0076	0.0387484	0.496707	0.34965	12.1503	27.2727	60.2273	1.67264	2.03106	90.681	5.61529	57.8838	2.76625	18.1189	21.231	6.81004	0	10.1553	28.1959	12.1864	42.6523	0.145349	15.9884	1.45349	82.4128	2.80236
A_G	High	41	34	11265	331.324	4.38512	0.59	0.495	0.63	0.55	4.70484	9.80914	14.7182	7.1549	3.21349	11.4159	0.23968	14.5051	0.408344	13.8393	0.177541	0.23968	4.40302	15.091	0.0798935	0.493148	0.590842	5.46529	31.61	62.3338	0.311203	1.24481	94.2946	4.14938	56.7059	3.35294	17	22.9412	9.85477	0.103734	6.43154	29.1494	6.639	47.8216	0.906736	9.45596	4.40415	85.2332	6.22463
A_M	High	43	85	3309	38.9294	4.58961	0.6	0.51	0.74	0.615	3.8078	10.819	13.6899	7.07162	2.35721	11.6047	0.604412	14.5966	0.241765	11.6349	0.181324	2.87096	3.71714	16.6516	0.0604412	0.503734	0.254453	7.63359	29.771	62.341	0.362319	0.724638	96.3768	2.53623	50.0907	4.35572	24.3194	21.2341	6.52174	0	11.2319	34.4203	1.44928	46.3768	0	10.6667	2.22222	87.1111	0.909091
D_F	High	44	96	9793	102.01	4.34918	0.62	0.49	0.78	0.595	4.32962	10.385	18.4928	5.59583	2.65496	11.2325	0.643317	13.8875	0.316553	12.3047	0.214439	1.18452	3.74757	14.929	0.081691	0.524749	1.40187	5.04673	19.5327	74.0187	1.94286	2.17143	89.9429	5.94286	59.8495	3.41997	23.3926	13.3379	5.14286	0.114286	6.97143	30.9714	18.8571	37.9429	1.1583	9.84556	0.965251	88.0309	7.21248
D_S	High	39	84	7802	92.881	4.30755	0.54	0.415	0.67	0.52	3.26839	12.3174	19.2515	6.22917	2.25583	10.382	0.410151	11.9841	0.23071	13.1248	0.256345	1.06383	4.33222	14.7783	0.115355	0.500713	0.445931	4.12486	22.0736	73.3556	0.570613	0.998573	93.1526	5.27817	60.7979	3.20902	18.9939	16.9991	27.2468	0	10.271	12.4108	10.5563	39.515	0.217391	10.2174	4.78261	84.7826	2.96804
L_N	High	39	98	11838	120.796	4.42641	0.54	0.41	0.61	0.48	3.87734	9.13161	20.3075	8.3629	2.76229	10.441	0.337895	12.5021	0.219632	11.2772	0.135158	0.827843	4.39263	15.3911	0.0253421	0.526491	1.10865	9.23873	33.1116	56.541	0.768386	1.53677	94.8408	2.85401	50	1.59166	24.1493	24.2591	10.9769	0.109769	10.3183	29.9671	5.92755	42.7003	0.634921	15.1323	4.7619	79.4709	4.11111
M_M	High	44	91	10735	117.967	4.26513	0.58	0.49	0.64	0.56	4.75082	9.70657	14.9045	6.66977	3.53051	11.6535	0.950163	14.5412	0.652073	13.0415	0.968794	0.884956	3.04611	14.2804	0.409874	0.498872	0.477707	10.828	28.9809	59.7134	1.31868	1.64835	93.1868	3.84615	59.3607	4.30528	13.6986	22.6354	3.84615	0.32967	7.14286	35.0549	11.0989	42.5275	1.01156	14.4509	2.89017	81.6474	3.42262
MC_S	High	42	114	4612	40.4561	4.42508	0.55	0.455	0.65	0.565	4.40156	13.0963	15.6114	4.7268	2.32003	11.8604	1.21422	15.7415	0.238508	9.73547	0.585429	2.47181	3.42585	14.3322	0.238508	0.519564	1.59091	4.54545	23.8636	70	0.887574	1.18343	92.8994	5.02959	51.1346	3.78215	29.652	15.4312	10.6509	0.295858	11.5385	31.3609	6.80473	39.3491	0	3.41463	7.80488	88.7805	2.1164
[truncated: 90 more columns]
