# Supplementary material for: Only Words Count; the Rest Is Mere Chattering: A Cross-Disciplinary Approach to the Verbal Expression of Emotional Experience
Source: Behav Sci (Basel). 2022 Aug 18;12(8):292. doi: 10.3390/bs12080292 (PMC9404916; doi:10.3390/bs12080292)
Supplement: Supplementary file 1 [file behavsci-12-00292-s001.zip › SupplRes3 Keywords HA vs MA.xlsx]

## Sheet: Sheet 1
feature	chi2	p	n_target	n_reference
magari	159.244	0	642	351		The comparisons on keyword assessment between High and Medium Alexithymia subjects are reported.
insomma	117.199	0	551	324
ecco	105.476	0	267	108
qui	56.2925	6.25056e-14	91	23
dire	45.8282	1.29093e-11	762	656
certo	43.2792	4.74607e-11	145	71
poi	25.1081	5.42046e-07	494	438
ehm	24.6447	6.89327e-07	29	4
forse	23.5779	1.19958e-06	194	140
piuttosto	22.6619	1.93156e-06	53	20
cane	21.2915	3.94479e-06	28	5
eccetera	18.5035	1.69595e-05	29	7
sapere	18.0111	2.19622e-05	420	383
contentare	17.6302	2.68288e-05	33	10
percorrere	16.5779	4.66929e-05	22	4
boh	16.4132	5.09306e-05	46	20
pensare	15.5829	7.8964e-05	283	247
ripetere	15.4703	8.38124e-05	65	36
macchinare	15.1487	9.93675e-05	32	11
attività	14.9411	0.000110918	24	6
così	14.4067	0.000147276	240	206
disagiare	14.1399	0.000169702	18	3
ideare	13.8808	0.000194782	23	6
attimo	13.6995	0.000214514	26	8
moglie	13.0522	0.000302932	34	14
vero	13.0145	0.000309083	38	17
parlarne	12.9037	0.000327933	15	2
preferire	12.9037	0.000327933	15	2
cioè	12.7227	0.000361243	302	276
parlare	12.5014	0.000406652	187	157
te	12.2395	0.000467879	85	58
cosa	11.9184	0.000555808	735	756
correre	11.7879	0.000596159	27	10
creare	11.495	0.000697853	40	20
quale	10.6074	0.00112637	11	1
musico	10.5758	0.00114579	13	2
potere	10.2298	0.00138187	349	336
tenere	10.1874	0.00141402	28	12
mah	9.96853	0.00159239	38	20
persona	9.93765	0.00161932	389	381
tanto	9.64047	0.00190336	100	77
sicuramente	9.54289	0.00200725	80	58
fastidio	9.36889	0.00220699	42	24
aprire	9.28858	0.00230587	20	7
ritenere	9.28858	0.00230587	20	7
maniera	8.64886	0.00327265	49	31
bah	8.28705	0.00399287	11	2
effetto	8.28705	0.00399287	11	2
test	8.28705	0.00399287	11	2
trasmettere	8.28705	0.00399287	11	2
sembrare	8.24204	0.00409311	55	37
ricordo	7.86364	0.00504388	14	4
grosso	7.82482	0.00515336	17	6
occhio	7.82482	0.00515336	17	6
venire	7.8188	0.00517056	187	171
razionalizzare	7.64289	0.00569964	10	1
utile	7.64289	0.00569964	10	1
diro	7.5799	0.00590228	125	107
comportamento	7.46899	0.00627709	26	13
immaginazione	7.4206	0.00644811	18	7
distaccare	7.16348	0.00744027	10	2
estraneo	7.16348	0.00744027	10	2
banale	6.84771	0.0088755	13	4
secondare	6.55093	0.0104829	53	38
legare	6.53722	0.010564	21	10
de	6.4984	0.0107971	9	1
epoca	6.4984	0.0107971	9	1
retto	6.4984	0.0107971	9	1
sfogare	6.4984	0.0107971	9	1
studio	6.4984	0.0107971	9	1
specialmente	6.41462	0.0113184	11	3
contestare	6.36195	0.0116593	14	5
sinceramente	6.22055	0.0126276	18	8
guardare	6.20631	0.0127296	74	59
molto	6.13064	0.0132859	251	247
amicizia	6.1286	0.0133012	23	12
generale	5.97273	0.0145288	15	6
oh	5.74447	0.0165406	20	10
bambino	5.39122	0.0202383	17	8
ammazzare	5.38732	0.0202836	10	3
emozionare	5.38732	0.0202836	10	3
identificare	5.38732	0.0202836	10	3
collegare	5.27805	0.0215959	30	19
collego	5.16976	0.0229835	18	9
donna	5.11963	0.0236567	24	14
confondere	5.09194	0.0240373	14	6
allora	4.74251	0.029426	109	99
entrare	4.68175	0.0304847	21	12
mandare	4.68175	0.0304847	21	12
curare	4.65845	0.030901	9	2
rimanere	4.64692	0.0311094	45	34
conseguenza	4.5951	0.0320635	16	8
superare	4.53321	0.0332432	12	5
tecnico	4.53321	0.0332432	12	5
tale	4.39338	0.0360788	9	3
senso	4.28246	0.0385077	115	107
attenzione	4.24765	0.0393046	13	6
intorno	4.24765	0.0393046	13	6
sennò	4.0205	0.0449504	14	7
accorgere	4.00563	0.0453485	20	12
coinvolgere	3.98133	0.0460071	10	4
confusione	3.98133	0.0460071	10	4
atteggiamento	3.89023	0.0485676	33	24
finire	3.79782	0.0513194	37	28
caso	3.71243	0.0540087	47	38
credere	3.71135	0.0540437	49	40
brutto	3.67756	0.0551495	11	5
condizione	3.67756	0.0551495	11	5
determinare	3.67756	0.0551495	11	5
logico	3.67756	0.0551495	11	5
stringere	3.67756	0.0551495	11	5
africa	3.66102	0.0556996	8	2
datare	3.50043	0.0613529	28	20
modo	3.4637	0.0627296	85	78
dispiacere	3.41392	0.0646486	31	23
fuori	3.39222	0.0655047	32	24
imparare	3.39222	0.0655047	32	24
siccome	3.36512	0.0665909	19	12
solito	3.35737	0.0669048	34	26
genera	3.31432	0.0686785	49	41
strada	3.28936	0.0697302	20	13
bravo	3.22467	0.0725366	21	14
altro	3.18509	0.0743129	285	302
normale	3.12167	0.0772578	23	16
ragione	3.12167	0.0772578	23	16
concretare	3.10957	0.0778336	9	4
esagerare	3.10957	0.0778336	9	4
oggetto	3.10957	0.0778336	9	4
operare	3.10957	0.0778336	9	4
sommare	3.10957	0.0778336	9	4
terzo	3.10957	0.0778336	9	4
comunque	3.05862	0.0803098	235	246
probabilmente	2.88643	0.0893287	39	32
bruttare	2.87149	0.0901616	10	5
disturbare	2.87149	0.0901616	10	5
inizialmente	2.87149	0.0901616	10	5
legato	2.82934	0.0925565	17	11
razionalmente	2.69437	0.100703	11	6
ritrovare	2.69437	0.100703	11	6
carattere	2.55897	0.10967	12	7
ognuno	2.55897	0.10967	12	7
lavorativo	2.47736	0.115496	30	24
discorrere	2.47466	0.115695	34	28
difficilmente	2.45336	0.117274	13	8
scegliere	2.45336	0.117274	13	8
bloccare	2.40905	0.120636	8	3
nascere	2.40905	0.120636	8	3
penare	2.40905	0.120636	8	3
spingere	2.40905	0.120636	8	3
quello	2.39361	0.121832	140	143
aspetto	2.30293	0.12913	15	10
tendenza	2.29707	0.129618	8	4
lì	2.25256	0.133394	165	172
cerchio	2.24911	0.133692	16	11
passo	2.24911	0.133692	16	11
dirlo	2.1256	0.144856	9	5
bello	2.04525	0.152682	66	63
turbare	2.00226	0.157065	10	6
condividere	1.91099	0.166853	11	7
evidentemente	1.91099	0.166853	11	7
rapporto	1.84218	0.174695	12	8
stressare	1.74948	0.185942	14	10
bisognare	1.74907	0.185994	34	30
virgoletta	1.71868	0.189863	15	11
chiaro	1.69528	0.192906	16	12
ragionare	1.67781	0.195216	17	13
studiare	1.65645	0.198083	19	15
testare	1.65106	0.198815	20	16
avanti	1.6482	0.199204	22	18
addossare	1.63216	0.201404	7	3
approccio	1.63216	0.201404	7	3
foto	1.63216	0.201404	7	3
incuriosire	1.63216	0.201404	7	3
spontaneo	1.63216	0.201404	7	3
tenero	1.63216	0.201404	7	3
abbastanza	1.62531	0.202353	57	55
cambiamento	1.45379	0.22792	8	5
generalmente	1.45379	0.22792	8	5
beh	1.44886	0.228711	139	148
facilmente	1.38152	0.239843	9	6
normalmente	1.38152	0.239843	9	6
difficile	1.34255	0.246584	43	41
valere	1.33119	0.248593	10	7
strano	1.29589	0.254966	11	8
interessare	1.2809	0.257731	23	20
messaggio	1.27131	0.259522	12	9
motivo	1.27131	0.259522	12	9
fermare	1.25466	0.262665	13	10
rispondere	1.18555	0.276228	35	33
sensazione	0.968951	0.324942	55	56
purtroppo	0.949029	0.329966	22	20
qualcuno	0.924521	0.336291	34	33
buon	0.894683	0.344211	7	4
inutile	0.894683	0.344211	7	4
istinto	0.894683	0.344211	7	4
mille	0.894683	0.344211	7	4
notare	0.894683	0.344211	7	4
odiare	0.894683	0.344211	7	4
storico	0.894683	0.344211	7	4
vuotare	0.894683	0.344211	7	4
pochino	0.887624	0.346122	18	16
muovere	0.874559	0.349696	7	5
notte	0.874559	0.349696	7	5
tentare	0.874559	0.349696	7	5
ambire	0.86146	0.353331	16	14
amare	0.850078	0.35653	15	13
specificare	0.850078	0.35653	15	13
episodio	0.847434	0.357279	8	6
scusare	0.847434	0.357279	8	6
stupido	0.832341	0.361596	9	7
trattare	0.832341	0.361596	9	7
piangere	0.826439	0.363304	12	10
domandare	0.822054	0.36458	29	28
essere	0.73812	0.390264	161	180
mano	0.72075	0.395898	24	23
fino	0.681295	0.409141	97	106
troppo	0.650774	0.419836	31	31
andare	0.64174	0.423081	254	291
fantasia	0.62976	0.427443	30	30
uscire	0.594763	0.440583	37	38
ritornare	0.545049	0.460348	15	14
no	0.542265	0.461496	451	528
giovane	0.50863	0.475732	13	12
viaggiare	0.50863	0.475732	13	12
diventare	0.491766	0.483141	32	33
accettare	0.49115	0.483415	12	11
occasione	0.49115	0.483415	12	11
dubbio	0.474341	0.490997	11	10
situazione	0.461156	0.497084	130	147
arrabbiare	0.458414	0.498366	10	9
carità	0.458414	0.498366	10	9
errore	0.443681	0.505351	9	8
ex	0.443681	0.505351	9	8
pratico	0.443681	0.505351	9	8
qual	0.443681	0.505351	9	8
esternare	0.430617	0.511686	8	7
ridere	0.430617	0.511686	8	7
scherzare	0.430617	0.511686	8	7
utilizzare	0.430617	0.511686	8	7
mentire	0.423214	0.515338	50	54
campire	0.419994	0.51694	7	6
cattivare	0.419994	0.51694	7	6
cenare	0.419994	0.51694	7	6
limite	0.419994	0.51694	7	6
cultura	0.411834	0.52104	6	4
delusione	0.411834	0.52104	6	4
naturale	0.411834	0.52104	6	4
polizia	0.411834	0.52104	6	4
rompere	0.411834	0.52104	6	4
torcere	0.411834	0.52104	6	4
qua	0.399834	0.527175	35	37
evitare	0.377698	0.538838	18	18
assolutamente	0.335708	0.562317	16	16
mamma	0.308685	0.578488	23	24
là	0.308278	0.578739	37	40
fronte	0.272734	0.601504	13	13
quest	0.272734	0.601504	13	13
mh	0.251746	0.615848	12	12
caro	0.230759	0.630962	11	11
chissà	0.230759	0.630962	11	11
tristo	0.211415	0.64566	25	27
domanda	0.209774	0.646945	10	10
preoccupare	0.209774	0.646945	10	10
bel	0.209528	0.647138	18	19
puntare	0.200864	0.654024	60	68
cercare	0.198069	0.656284	139	162
scuola	0.18879	0.663926	9	9
simpatico	0.18879	0.663926	9	9
tornire	0.18879	0.663926	9	9
versare	0.175908	0.674914	23	25
tipo	0.175153	0.675572	58	66
quell	0.170861	0.679348	16	17
cinema	0.167807	0.682068	8	8
comprare	0.167807	0.682068	8	8
ambiente	0.146826	0.701587	7	7
considerazione	0.146826	0.701587	7	7
corso	0.146826	0.701587	7	7
ieri	0.146826	0.701587	7	7
reputare	0.146826	0.701587	7	7
contare	0.145512	0.702862	39	44
eh	0.144911	0.703447	202	239
conoscere	0.143866	0.704468	50	57
forzare	0.133114	0.715225	14	15
dialogare	0.125847	0.722778	6	6
farla	0.125847	0.722778	6	6
litigare	0.125847	0.722778	6	6
peggio	0.125847	0.722778	6	6
piede	0.125847	0.722778	6	6
quindici	0.125847	0.722778	6	6
riferimento	0.125847	0.722778	6	6
scoprire	0.125847	0.722778	6	6
chiaramente	0.124972	0.723703	20	22
senza	0.124557	0.724144	26	29
cerchiare	0.115357	0.734125	6	5
discorso	0.115357	0.734125	6	5
estremo	0.115357	0.734125	6	5
fisicamente	0.115357	0.734125	6	5
interrompere	0.115357	0.734125	6	5
solamente	0.115357	0.734125	6	5
spostare	0.115357	0.734125	6	5
età	0.114711	0.734843	13	14
stress	0.114711	0.734843	13	14
bastare	0.109809	0.740362	25	28
incontrare	0.108798	0.741517	19	21
dare	0.107514	0.742992	73	85
leggere	0.10032	0.751446	30	34
ce	0.0972788	0.75512	46	53
giornata	0.0967235	0.755798	12	13
confronto	0.0931322	0.760232	18	20
neanche	0.0751882	0.783927	28	32
com	0.0624631	0.802644	10	11
dentro	0.0603388	0.805961	32	37
rabbia	0.0584198	0.809011	37	43
meglio	0.052468	0.818823	26	30
morire	0.0465507	0.829178	9	10
farlo	0.0447956	0.83238	20	23
girare	0.0375744	0.8463	14	16
risultare	0.0375744	0.8463	14	16
questione	0.0318315	0.858398	8	9
rivedere	0.0318315	0.858398	8	9
uomo	0.0318315	0.858398	8	9
sera	0.0262212	0.871361	13	15
contattare	0.0187823	0.890992	7	8
impressione	0.0187823	0.890992	7	8
tranquillare	0.0187823	0.890992	7	8
volere	0.0184563	0.891937	167	202
gente	0.00922956	0.923465	16	19
presentire	0.00833096	0.927275	11	13
aereo	0.00817315	0.927965	6	7
avvertire	0.00817315	0.927965	6	7
comprendere	0.00817315	0.927965	6	7
consigliare	0.00817315	0.927965	6	7
mo	0.00817315	0.927965	6	7
ripensare	0.00817315	0.927965	6	7
succedere	0.00488448	0.944282	84	102
quotidiano	0.004004	0.949546	15	18
aspettare	0.00303475	0.956068	24	29
alto	0.00266882	0.958799	10	12
raccontare	0.00162464	0.967849	28	34
convincere	0.00133416	0.970863	5	6
diversamente	0.00133416	0.970863	5	6
materiale	0.00133416	0.970863	5	6
proporre	0.00133416	0.970863	5	6
reazione	0.00133416	0.970863	5	6
riferire	0.00133416	0.970863	5	6
sangue	0.00133416	0.970863	5	6
simile	0.00133416	0.970863	5	6
stare	0.000883122	0.976292	197	241
signora	0.000811881	0.977269	14	17
portare	0.000769158	0.977875	32	39
difficoltà	0.000210828	0.988415	27	33
via	0.000140503	0.990543	18	22
frequentare	7.02269e-05	0.993314	9	11
lungo	7.02269e-05	0.993314	9	11
angosciare	3.51073e-05	0.995272	5	5
meritare	3.51073e-05	0.995272	5	5
sofferenza	3.51073e-05	0.995272	5	5
postare	-7.36081e-05	0.993155	13	16
infatti	-0.000444016	0.983188	17	21
mangiare	-0.00155586	0.968536	8	10
ultimo	-0.00155586	0.968536	8	10
aiutare	-0.00157854	0.968308	25	31
fondere	-0.00233416	0.961467	12	15
sotto	-0.0031127	0.955508	16	20
perdere	-0.0062293	0.937092	32	40
immagine	-0.00831289	0.927353	11	14
scendere	-0.00831289	0.927353	11	14
vivo	-0.00856367	0.926269	15	19
cinque	-0.00865676	0.92587	7	9
dio	-0.00865676	0.92587	7	9
insegnare	-0.00865676	0.92587	7	9
prescindere	-0.00865676	0.92587	7	9
sperare	-0.00865676	0.92587	7	9
stimare	-0.00865676	0.92587	7	9
menare	-0.0124743	0.911071	64	80
trovare	-0.0148202	0.903106	76	95
qualcosa	-0.0172948	0.895372	109	136
niente	-0.0175776	0.894525	67	84
esempio	-0.0184632	0.891917	134	167
dieci	-0.0237788	0.877449	6	8
gran	-0.0237788	0.877449	6	8
realizzare	-0.0237788	0.877449	6	8
recere	-0.0237788	0.877449	6	8
seguitare	-0.0237788	0.877449	6	8
sentimentale	-0.0237788	0.877449	6	8
fatto	-0.0300372	0.862406	13	17
lavorare	-0.0349775	0.851643	105	132
possibilità	-0.0356726	0.850193	9	12
anzi	-0.0414145	0.83874	16	21
realtà	-0.0417477	0.838101	47	60
soprattutto	-0.0462936	0.829643	27	35
termine	-0.0475693	0.827348	12	16
cervello	-0.050932	0.821449	5	7
finito	-0.050932	0.821449	5	7
mentale	-0.050932	0.821449	5	7
passione	-0.050932	0.821449	5	7
stomacare	-0.050932	0.821449	5	7
mancare	-0.0529602	0.81799	19	25
porto	-0.0594689	0.807337	15	20
cattivo	-0.0602953	0.80603	8	11
durare	-0.0710251	0.78985	11	15
giocare	-0.0710251	0.78985	11	15
controllare	-0.0710707	0.789784	4	7
differenza	-0.0710707	0.789784	4	7
impegnare	-0.0710707	0.789784	4	7
modificare	-0.0710707	0.789784	4	7
pelle	-0.0710707	0.789784	4	7
perfettamente	-0.0710707	0.789784	4	7
ricevere	-0.0710707	0.789784	4	7
veramente	-0.0822011	0.774336	51	66
bianco	-0.0956454	0.757119	7	10
superficiale	-0.0956454	0.757119	7	10
turbamento	-0.0956454	0.757119	7	10
acqua	-0.0973339	0.755053	4	6
buttare	-0.0973339	0.755053	4	6
cadere	-0.0973339	0.755053	4	6
caffè	-0.0973339	0.755053	4	6
descriverla	-0.0973339	0.755053	4	6
funzionare	-0.0973339	0.755053	4	6
problematico	-0.0973339	0.755053	4	6
determinato	-0.107096	0.743475	27	36
razionale	-0.110685	0.739366	13	18
soffrire	-0.110685	0.739366	13	18
decidere	-0.12063	0.728352	16	22
rispettare	-0.142115	0.706188	22	30
tornare	-0.142115	0.706188	22	30
morto	-0.142169	0.706135	9	13
ben	-0.146014	0.702374	6	9
togliere	-0.146014	0.702374	6	9
vuol	-0.146014	0.702374	6	9
motivare	-0.15286	0.695817	15	21
lasciare	-0.166696	0.683065	42	56
figliare	-0.176044	0.674795	31	42
riconoscere	-0.189501	0.663332	11	16
memoria	-0.194702	0.659032	8	12
mondare	-0.196634	0.657452	17	24
ascoltare	-0.21833	0.640315	5	8
carta	-0.21833	0.640315	5	8
cucinare	-0.21833	0.640315	5	8
definire	-0.21833	0.640315	5	8
divertire	-0.21833	0.640315	5	8
fermo	-0.21833	0.640315	5	8
guidare	-0.21833	0.640315	5	8
lineare	-0.21833	0.640315	5	8
sentito	-0.21833	0.640315	5	8
ormai	-0.237267	0.626187	13	19
tempo	-0.238312	0.625428	60	80
rendere	-0.241421	0.623182	32	44
continuare	-0.243398	0.621762	10	15
capitare	-0.249537	0.617401	149	193
facile	-0.254873	0.613665	25	35
esperienza	-0.263209	0.607924	28	39
commentare	-0.263567	0.60768	7	11
generare	-0.263567	0.60768	7	11
lontano	-0.263567	0.60768	7	11
vedere	-0.300651	0.583475	168	218
chiudere	-0.310315	0.577487	9	14
classico	-0.310315	0.577487	9	14
formare	-0.310315	0.577487	9	14
libro	-0.35489	0.551358	6	10
serio	-0.357768	0.549748	11	17
ah	-0.393549	0.53044	34	48
accordare	-0.396765	0.528765	3	7
antipatico	-0.396765	0.528765	3	7
calciare	-0.396765	0.528765	3	7
crisi	-0.396765	0.528765	3	7
dormire	-0.396765	0.528765	3	7
innamorare	-0.396765	0.528765	3	7
posto	-0.396765	0.528765	3	7
colpire	-0.43676	0.508691	10	16
parecchio	-0.43676	0.508691	10	16
amore	-0.453692	0.500587	15	23
addirittura	-0.478292	0.489197	5	9
contrariare	-0.478292	0.489197	5	9
immedesimare	-0.478292	0.489197	5	9
torno	-0.478292	0.489197	5	9
subire	-0.478686	0.489018	23	34
fare	-0.485515	0.485935	531	678
intendere	-0.499648	0.479655	7	12
alcun	-0.522324	0.469852	34	49
?	-0.5273	0.467744	14	22
momento	-0.531683	0.4659	121	162
benissimo	-0.532409	0.465596	9	15
mare	-0.532409	0.465596	9	15
famiglia	-0.612034	0.434023	13	21
pensiero	-0.612034	0.434023	13	21
sentimento	-0.622735	0.430033	124	167
considerare	-0.635123	0.425483	6	11
oddio	-0.635123	0.425483	6	11
pieno	-0.635123	0.425483	6	11
università	-0.635123	0.425483	6	11
faticare	-0.649258	0.420378	8	14
restare	-0.649258	0.420378	8	14
vecchio	-0.649258	0.420378	8	14
acquistare	-0.649815	0.420179	4	8
capello	-0.649815	0.420179	4	8
cuore	-0.649815	0.420179	4	8
incazzare	-0.649815	0.420179	4	8
sorto	-0.649815	0.420179	4	8
vent	-0.649815	0.420179	4	8
periodare	-0.709977	0.399451	12	20
mese	-0.747798	0.387174	14	23
passare	-0.759075	0.383618	44	64
analisi	-0.761823	0.382759	3	8
costare	-0.761823	0.382759	3	8
genitore	-0.761823	0.382759	3	8
intanto	-0.761823	0.382759	3	8
posizione	-0.761823	0.382759	3	8
preparare	-0.761823	0.382759	3	8
sedere	-0.761823	0.382759	3	8
toccare	-0.761823	0.382759	3	8
telefonare	-0.788228	0.374637	16	26
dietro	-0.793668	0.372993	7	13
emotivo	-0.793668	0.372993	7	13
reagire	-0.793668	0.372993	7	13
personaggio	-0.80198	0.370502	9	16
comportare	-0.812311	0.367438	5	10
comune	-0.812311	0.367438	5	10
estremamente	-0.812311	0.367438	5	10
farmi	-0.812311	0.367438	5	10
frase	-0.812311	0.367438	5	10
giusto	-0.828421	0.36273	34	51
affrontare	-0.830437	0.362146	18	29
sì	-0.925002	0.336165	446	581
pagare	-0.953264	0.32889	8	15
servire	-0.953264	0.32889	8	15
permettere	-0.974824	0.32348	6	12
piacevole	-0.974824	0.32348	6	12
rilassare	-0.974824	0.32348	6	12
fantasticare	-1.03059	0.310021	16	27
andato	-1.04902	0.305732	23	37
fondamentalmente	-1.05047	0.3054	4	9
lato	-1.05047	0.3054	4	9
tranquillamente	-1.05047	0.3054	4	9
film	-1.10174	0.293884	30	47
riguardare	-1.11316	0.291395	11	20
semplicemente	-1.11355	0.291311	9	17
tantissimo	-1.11355	0.291311	9	17
raramente	-1.13735	0.286212	7	14
primo	-1.18403	0.276536	102	144
volto	-1.18816	0.275701	171	234
partire	-1.19769	0.273783	86	123
dovuto	-1.20651	0.272025	5	11
terra	-1.20651	0.272025	5	11
tranquillo	-1.20651	0.272025	5	11
basire	-1.27433	0.258957	10	19
unico	-1.27433	0.258957	10	19
animare	-1.36461	0.24274	6	13
crescere	-1.36461	0.24274	6	13
dirigere	-1.36461	0.24274	6	13
passato	-1.36461	0.24274	6	13
valutare	-1.36461	0.24274	6	13
amicare	-1.41271	0.234607	39	61
m	-1.43558	0.230856	15	27
soltanto	-1.43558	0.230856	15	27
sorella	-1.46247	0.226538	9	18
qualche	-1.47319	0.224844	89	129
spesso	-1.48761	0.222588	71	105
sacco	-1.51037	0.219083	4	10
appena	-1.52394	0.217025	7	15
descrivere	-1.53655	0.215131	30	49
mezzo	-1.58789	0.207628	14	26
ovviamente	-1.58789	0.207628	14	26
internare	-1.60202	0.205617	2	8
nervoso	-1.60202	0.205617	2	8
respirare	-1.60202	0.205617	2	8
riprendere	-1.60202	0.205617	2	8
davanti	-1.62505	0.20239	10	20
mentre	-1.62505	0.20239	10	20
nessun	-1.62505	0.20239	10	20
insieme	-1.64841	0.199176	22	38
laureare	-1.65026	0.198923	5	12
diverso	-1.74104	0.187007	28	47
fregare	-1.75844	0.18482	13	25
storia	-1.78764	0.181213	11	22
elaborare	-1.79697	0.180079	6	14
vaio	-1.84472	0.174399	9	19
appoggiare	-1.9225	0.165582	3	9
dirle	-1.9225	0.165582	3	9
liberare	-1.9225	0.165582	3	9
matrimonio	-1.9225	0.165582	3	9
nero	-1.9225	0.165582	3	9
ora	-1.9225	0.165582	3	9
punto	-1.9225	0.165582	3	9
fra	-1.94783	0.162821	7	16
realmente	-1.94783	0.162821	7	16
piacere	-2.00215	0.157076	108	158
lettera	-2.01767	0.155477	4	11
manco	-2.01767	0.155477	4	11
necessariamente	-2.01767	0.155477	4	11
qualcun	-2.01767	0.155477	4	11
scrivere	-2.10132	0.147172	25	44
arrivato	-2.10141	0.147164	8	18
possibile	-2.11289	0.146063	13	26
familiare	-2.13533	0.14394	5	13
riflettere	-2.13533	0.14394	5	13
praticamente	-2.14895	0.142668	29	50
seguire	-2.16711	0.140991	11	23
semplice	-2.16711	0.140991	11	23
dettato	-2.18761	0.139125	2	9
sforzare	-2.18761	0.139125	2	9
ragazzo	-2.24411	0.134124	16	31
oltre	-2.25687	0.133023	9	20
relazione	-2.26583	0.132256	6	15
venuto	-2.26583	0.132256	6	15
oppure	-2.27679	0.131323	54	86
bene	-2.34903	0.125361	116	171
fisico	-2.40436	0.120997	7	17
gliel	-2.40436	0.120997	7	17
dovere	-2.4095	0.120601	258	359
cominciare	-2.49042	0.114541	13	27
vabbè	-2.50155	0.113734	35	60
completamente	-2.50458	0.113516	3	10
falso	-2.50458	0.113516	3	10
paese	-2.50458	0.113516	3	10
mattina	-2.54826	0.110416	8	19
percepire	-2.54826	0.110416	8	19
particolare	-2.54995	0.110298	26	47
pesare	-2.56351	0.109356	4	12
scappare	-2.56351	0.109356	4	12
invece	-2.56584	0.109195	87	133
usare	-2.57152	0.108803	11	24
malo	-2.60185	0.106739	48	79
proprio	-2.63166	0.104752	176	253
vincere	-2.65518	0.103213	5	14
ok	-2.69592	0.100605	9	21
importare	-2.73066	0.0984388	19	37
vistare	-2.84815	0.0914789	60	97
sopra	-3.02147	0.0821689	8	20
d	-3.02943	0.0817668	31	56
tre	-3.04904	0.0807846	14	30
puro	-3.11038	0.0777948	67	108
ricercare	-3.12	0.0773367	3	11
salire	-3.12	0.0773367	3	11
nessuno	-3.13862	0.0764586	17	35
oggi	-3.15282	0.0757957	12	27
gioia	-3.15929	0.0754961	9	22
sbagliare	-3.19563	0.0738353	24	46
orare	-3.21779	0.0728421	22	43
almeno	-3.3015	0.0692165	10	24
paura	-3.35737	0.0669049	25	48
talmente	-3.46442	0.0627025	14	31
anno	-3.47308	0.0623752	88	139
casa	-3.49738	0.0614661	30	56
italia	-3.61581	0.0572328	1	9
natale	-3.61581	0.0572328	1	9
ultimare	-3.61581	0.0572328	1	9
esprimere	-3.64468	0.0562485	9	23
leggero	-3.74507	0.0529634	4	14
prossimo	-3.74507	0.0529634	4	14
concreto	-3.7621	0.0524266	3	12
freddare	-3.7621	0.0524266	3	12
migliorare	-3.7621	0.0524266	3	12
montagna	-3.7621	0.0524266	3	12
particolarmente	-3.7621	0.0524266	3	12
sbagliato	-3.7621	0.0524266	3	12
forte	-3.7773	0.0519525	10	25
personale	-3.7773	0.0519525	10	25
buono	-3.84315	0.0499497	28	54
ansioso	-3.84579	0.0498709	6	18
colorire	-3.86897	0.0491866	2	10
piatto	-3.86897	0.0491866	2	10
stressato	-3.86897	0.0491866	2	10
chiedere	-3.98817	0.0458208	31	59
iniziare	-4.05579	0.0440202	12	29
però	-4.126	0.0422291	466	646
piare	-4.15011	0.0416319	9	24
appuntire	-4.17518	0.0410201	21	44
vita	-4.2291	0.0397366	52	91
assoluto	-4.34844	0.0370428	1	10
pancia	-4.34844	0.0370428	1	10
spiegare	-4.35997	0.036793	17	38
preso	-4.4187	0.0355471	6	19
soldo	-4.4187	0.0355471	6	19
altrimenti	-4.42589	0.0353977	3	13
compagna	-4.42589	0.0353977	3	13
madre	-4.53331	0.0332412	12	30
soluzione	-4.53331	0.0332412	12	30
fratello	-4.57372	0.0324661	8	23
naturalmente	-4.58067	0.0323346	2	11
successa	-4.58067	0.0323346	2	11
librare	-4.6738	0.0306261	9	25
avere	-4.78284	0.0287447	48	87
qualsiasi	-4.78405	0.0287244	10	27
rapportare	-4.81074	0.0282829	14	34
piccolo	-4.83006	0.0279676	20	44
arrivare	-4.88024	0.0271658	30	60
quasi	-4.98432	0.0255781	26	54
sicuro	-4.9918	0.0254678	5	18
affettare	-5.01658	0.0251058	4	16
pur	-5.01658	0.0251058	4	16
quattro	-5.10753	0.0238222	3	14
ogni	-5.21741	0.0223619	25	53
discussione	-5.3072	0.0212375	2	12
sopportare	-5.3072	0.0212375	2	12
po	-5.4803	0.019232	156	243
padre	-5.53454	0.0186447	12	32
significare	-5.62419	0.0177142	5	19
minuto	-5.64649	0.0174904	7	23
tristezza	-5.64649	0.0174904	7	23
nonostante	-5.67803	0.0171786	4	17
effettivamente	-5.7699	0.016303	9	27
nuovo	-5.7699	0.016303	9	27
felicità	-5.80407	0.0159892	3	15
stesso	-5.91323	0.0150276	45	86
arrabbiato	-5.95112	0.014708	11	31
tendere	-5.99852	0.0143179	19	45
prendere	-6.22499	0.012596	63	114
ultimamente	-6.24906	0.012426	7	24
glielo	-6.27127	0.0122711	5	20
risolvere	-6.28399	0.0121833	8	26
futuro	-6.35352	0.0117149	4	18
stato	-6.35352	0.0117149	4	18
già	-6.39201	0.0114635	37	75
calmo	-6.48925	0.0108529	1	11
profondo	-6.48925	0.0108529	1	11
riprovare	-6.48925	0.0108529	1	11
serenare	-6.48925	0.0108529	1	11
solere	-6.71799	0.00954453	39	79
complicare	-6.79366	0.00914824	2	14
dimostrare	-6.79366	0.00914824	2	14
vacanza	-6.79366	0.00914824	2	14
esame	-6.87786	0.00872698	6	23
vivere	-6.96249	0.00832361	45	89
livellare	-7.13711	0.00755049	12	35
giù	-7.23288	0.00715802	3	17
uguale	-7.23288	0.00715802	3	17
fortuna	-7.27874	0.00697756	1	12
trasferire	-7.27874	0.00697756	1	12
mettere	-7.48683	0.00621518	63	118
ragazza	-7.4925	0.00619566	8	28
gestire	-7.493	0.00619394	7	26
ricordare	-7.71271	0.00548335	38	80
evento	-7.77845	0.00528732	13	38
decisione	-7.96177	0.00477757	3	18
amico	-8.0361	0.0045854	40	84
azienda	-8.07196	0.00449556	1	13
domani	-8.07196	0.00449556	1	13
sereno	-8.07196	0.00449556	1	13
solo	-8.18531	0.0042231	6	25
ancorare	-8.2611	0.00405035	25	60
negativo	-8.2611	0.00405035	25	60
roma	-8.28483	0.00399776	5	23
né	-8.3123	0.00393774	2	16
me	-8.37787	0.00379818	231	361
secondo	-8.44733	0.0036558	4	21
accadere	-8.54935	0.00345646	20	52
parola	-9.17966	0.0024472	21	55
parere	-9.36709	0.00220916	10	35
sognare	-9.38675	0.00218559	8	31
ciò	-9.5321	0.00201909	6	27
vario	-9.6668	0.00187627	1	15
dolore	-10.617	0.00112054	4	24
settimana	-10.617	0.00112054	4	24
roba	-10.6306	0.00111232	2	19
poco	-10.7369	0.00105017	21	58
figlio	-11.0963	0.000865005	5	27
vicino	-11.8971	0.000562215	10	39
tutto	-12.0104	0.000529032	38	90
consapevole	-12.0735	0.000511426	1	18
papà	-12.0735	0.000511426	1	18
nemmeno	-12.3183	0.00044854	6	31
cambiare	-12.3473	0.000441619	26	70
due	-12.5173	0.000403206	35	86
adesso	-12.7628	0.000353586	76	153
tangere	-12.9265	0.000323964	77	155
giorno	-13.1361	0.000289664	36	89
chiamare	-13.2054	0.000279143	10	41
nullo	-14.9659	0.000109471	7	37
positivo	-15.2404	9.4655e-05	33	88
felice	-15.8653	6.80148e-05	4	31
capire	-15.8959	6.69249e-05	66	145
dopo	-16.0817	6.06676e-05	50	119
contento	-17.4038	3.02224e-05	6	38
scelto	-18.1463	2.04568e-05	6	39
emozione	-18.3099	1.87727e-05	49	122
volentieri	-18.5394	1.66426e-05	2	29
grande	-18.7429	1.49582e-05	18	66
quando	-19.4266	1.04542e-05	193	350
colpa	-20.1396	7.19908e-06	2	31
ansia	-20.6187	5.60452e-06	20	73
problema	-20.7984	5.1026e-06	45	120
mai	-20.8919	4.85956e-06	70	163
immaginare	-22.0766	2.61983e-06	29	93
dipendere	-22.2929	2.34069e-06	7	47
maritare	-22.7175	1.87652e-06	8	50
sempre	-26.641	2.44993e-07	193	372
provare	-32.6699	1.09213e-08	56	162
riuscire	-33.3155	7.83541e-09	104	247
sentire	-40.9692	1.54646e-10	68	199
quindi	-46.6035	8.69071e-12	443	808
