# Supplementary material for: Only Words Count; the Rest Is Mere Chattering: A Cross-Disciplinary Approach to the Verbal Expression of Emotional Experience
Source: Behav Sci (Basel). 2022 Aug 18;12(8):292. doi: 10.3390/bs12080292 (PMC9404916; doi:10.3390/bs12080292)
Supplement: Supplementary file 1 [file behavsci-12-00292-s001.zip › SupplRes3 LDA HA vs MA.xlsx]

## Sheet: tests
y	statistic	p.value	method	alternative
Topic 1	35	0.417887	Wilcoxon rank sum test	two.sided		The comparisons on topic modeling between High and Medium Alexithymia subjects are reported.
Topic 10	32	0.643429	Wilcoxon rank sum test	two.sided
Topic 11	28	1	Wilcoxon rank sum test	two.sided
Topic 12	29	0.907869	Wilcoxon rank sum test	two.sided
Topic 13	33	0.562834	Wilcoxon rank sum test	two.sided
Topic 14	25	0.728454	Wilcoxon rank sum test	two.sided
Topic 15	30	0.816961	Wilcoxon rank sum test	two.sided
Topic 16	38	0.24716	Wilcoxon rank sum test	two.sided
Topic 17	17	0.203017	Wilcoxon rank sum test	two.sided
Topic 18	30	0.816961	Wilcoxon rank sum test	two.sided
Topic 19	18	0.24716	Wilcoxon rank sum test	two.sided
Topic 2	21	0.417887	Wilcoxon rank sum test	two.sided
Topic 20	37	0.297621	Wilcoxon rank sum test	two.sided
Topic 3	32	0.643429	Wilcoxon rank sum test	two.sided
Topic 4	14	0.105193	Wilcoxon rank sum test	two.sided
Topic 5	41	0.132464	Wilcoxon rank sum test	two.sided
Topic 6	27	0.907869	Wilcoxon rank sum test	two.sided
Topic 7	21	0.417887	Wilcoxon rank sum test	two.sided
Topic 8	30	0.816961	Wilcoxon rank sum test	two.sided
Topic 9	31	0.728454	Wilcoxon rank sum test	two.sided

## Sheet: topics
Topic	fiveterms
Topic 1	giorno esame fantasia ragazza relazione
Topic 2	situazione casa sera occasione strada
Topic 3	persona storia anno piede paese
Topic 4	senso conseguenza frustrazione modo emozione
Topic 5	emozione giorno modo discussione settimana
Topic 6	giorno casa settimana sorella vacanza
Topic 7	persona cane giorno bambino caso
Topic 8	persona signora differenza sofferenza considerazione
Topic 9	senso genitore notizia scena paziente
Topic 10	persona fratello mano soldo decisione
Topic 11	persona soluzione oggetto lutto storia
Topic 12	anno figliare senso casa dubbio
Topic 13	amicizia mese bambino vita ragazza
Topic 14	situazione ragazzo fantasia azienda modo
Topic 15	persona caso modo personaggio condizione
Topic 16	situazione modo grado reazione episodio
Topic 17	modo ragione termine minuto effetto
Topic 18	anno vita padre fantasia carta
Topic 19	persona donna caso vita occhio
Topic 20	vita mattina casa mano mese
