# Supplementary material for: Only Words Count; the Rest Is Mere Chattering: A Cross-Disciplinary Approach to the Verbal Expression of Emotional Experience
Source: Behav Sci (Basel). 2022 Aug 18;12(8):292. doi: 10.3390/bs12080292 (PMC9404916; doi:10.3390/bs12080292)
Supplement: Supplementary file 1 [file behavsci-12-00292-s001.zip › SupplRes4 Keywords LA vs MA.xlsx]

## Sheet: Sheet 1
feature	chi2	p	n_target	n_reference
cioè	78.1234	0	405	276		The comparisons on keyword assessment between Low and Medium Alexithymia subjects are reported.
esempio	44.3465	2.751e-11	241	167
stare	41.6567	1.08791e-10	311	241
senso	36.9806	1.19309e-09	167	107
poi	36.2991	1.6924e-09	485	438
esprimere	28.4721	9.50586e-08	59	23
ecco	28.0449	1.18534e-07	155	108
diro	26.7728	2.2884e-07	152	107
iniziare	22.0331	2.6799e-06	60	29
quale	19.6026	9.53397e-06	17	1
ok	19.2368	1.15464e-05	47	21
sentire	18.7775	1.4689e-05	226	199
molto	17.6627	2.63743e-05	267	247
genitore	16.8552	4.03427e-05	27	8
fuori	15.0099	0.000106946	46	24
scena	14.5413	0.000137117	17	3
grosso	13.4861	0.000240341	21	6
felice	13.3568	0.000257484	52	31
paziente	13.0518	0.000302988	14	2
fermare	12.7229	0.0003612	26	10
conseguenza	12.4729	0.000412907	23	8
attimo	11.4176	0.000727535	22	8
rabbia	11.3205	0.00076656	62	43
arrabbiare	11.043	0.000890243	23	9
ovviamente	10.7328	0.00105254	43	26
cambiamento	10.6725	0.0010874	17	5
figlia	10.6725	0.0010874	17	5
tristezza	10.2293	0.00138231	39	23
tenere	10.1826	0.00141775	26	12
esistere	10.1343	0.00145535	15	4
creare	9.74757	0.0017956	35	20
disegnare	9.65603	0.00188731	13	3
po	9.40265	0.00216672	240	243
parlare	9.39285	0.00217834	165	157
aprire	8.70059	0.00318106	18	7
eccetera	8.70059	0.00318106	18	7
assolutamente	8.6048	0.00335277	29	16
sfogare	8.52177	0.00350923	10	1
confrontare	8.47312	0.00360433	12	3
generalmente	8.46427	0.0036219	15	5
superare	8.46427	0.0036219	15	5
pesare	8.3697	0.00381528	24	12
capere	8.04783	0.00455581	10	2
intervenire	8.04783	0.00455581	10	2
ovviare	8.04783	0.00455581	10	2
arrabbiato	7.70677	0.00550142	44	31
nonno	7.31213	0.00684906	11	3
accanto	7.26935	0.00701411	9	1
cenare	7.02459	0.0080398	15	6
reazione	7.02459	0.0080398	15	6
certo	6.82891	0.00896938	81	71
delusione	6.77093	0.00926548	12	4
gruppo	6.77093	0.00926548	12	4
soddisfazione	6.77093	0.00926548	12	4
comprendere	6.7244	0.00951026	16	7
notizia	6.7244	0.00951026	16	7
storia	6.64001	0.00997132	33	22
bambino	6.47902	0.0109155	17	8
studiare	6.33469	0.0118399	25	15
bambina	6.17812	0.0129339	10	3
amico	6.04799	0.0139221	91	84
nonna	6.03861	0.0139963	14	6
simile	6.03861	0.0139963	14	6
grado	5.78384	0.0161742	15	7
animare	5.74529	0.0165329	22	13
situazione	5.61214	0.0178365	145	147
recere	5.57859	0.0181814	16	8
vivere	5.48238	0.0192091	94	89
tranquillamente	5.41142	0.0200055	17	9
brutto	5.35706	0.0206385	12	5
regalare	5.35706	0.0206385	12	5
mantenere	5.33518	0.0208992	9	2
trasmettere	5.33518	0.0208992	9	2
tristo	5.28767	0.021477	36	27
attenzione	5.08952	0.0240708	13	6
portato	5.08952	0.0240708	13	6
scoprire	5.08952	0.0240708	13	6
svegliare	5.07783	0.0242337	9	3
confronto	4.72474	0.0297316	28	20
coppia	4.68246	0.030472	10	4
grave	4.68246	0.030472	10	4
insegnare	4.58433	0.0322655	16	9
casa	4.56922	0.0325514	62	56
siccome	4.32381	0.0375826	19	12
manifestare	4.23137	0.0396834	8	2
parlarne	4.23137	0.0396834	8	2
servire	4.18895	0.0406884	22	15
litigare	4.18348	0.0408197	12	6
dispiacere	4.11915	0.0424005	30	23
dormire	4.02152	0.0449232	13	7
immaginazione	4.02152	0.0449232	13	7
questione	3.79971	0.0512614	15	9
correre	3.72416	0.0536307	16	10
bisognare	3.71318	0.0539844	36	30
botta	3.70563	0.0542292	9	4
concretare	3.70563	0.0542292	9	4
ricordo	3.70563	0.0542292	9	4
terzo	3.70563	0.0542292	9	4
presentire	3.58587	0.0582729	19	13
mese	3.56693	0.0589411	29	23
essere	3.55936	0.0592105	165	180
continuare	3.54279	0.0598049	21	15
porto	3.53224	0.0601863	26	20
vero	3.52524	0.060441	23	17
tentare	3.48605	0.0618882	10	5
rapportare	3.36005	0.0667959	39	34
rimanere	3.36005	0.0667959	39	34
modo	3.29776	0.0693746	78	78
condividere	3.21225	0.0730889	12	7
ripensare	3.21225	0.0730889	12	7
ritenere	3.21225	0.0730889	12	7
nuovo	3.14683	0.0760745	32	27
forte	3.0937	0.078596	30	25
sperare	3.06308	0.0800896	14	9
diverso	3.02505	0.0819878	50	47
famiglia	3.00354	0.083083	26	21
sotto	2.98539	0.0840189	25	20
accorgere	2.96021	0.0853367	17	12
quell	2.94583	0.0860993	22	17
amare	2.94568	0.0861074	18	13
identificare	2.89134	0.0890566	8	3
riportare	2.89134	0.0890566	8	3
tentativo	2.89134	0.0890566	8	3
sommare	2.78869	0.094932	8	4
determinare	2.63642	0.104439	9	5
rivivere	2.63642	0.104439	9	5
abbandonare	2.53277	0.111504	10	6
lamentare	2.53277	0.111504	10	6
proprio	2.49542	0.114178	219	253
potere	2.43006	0.119029	285	336
guidare	2.41302	0.12033	12	8
nonostante	2.4063	0.120848	21	17
fare	2.38277	0.12268	554	678
mangiare	2.36134	0.124375	14	10
piangere	2.36134	0.124375	14	10
senza	2.31934	0.127774	32	29
sembrare	2.24573	0.133984	39	37
fantasticare	2.24535	0.134017	30	27
qui	2.10258	0.147051	26	23
fino	2.05336	0.15187	97	106
addossare	2.0104	0.156225	7	3
duro	2.0104	0.156225	7	3
espressione	2.0104	0.156225	7	3
fidanzato	2.0104	0.156225	7	3
immediatamente	2.0104	0.156225	7	3
nascere	2.0104	0.156225	7	3
semplicemente	1.90986	0.166979	20	17
momento	1.89376	0.168779	142	162
sentimento	1.88544	0.169718	146	167
testare	1.88181	0.170129	19	16
cos	1.86164	0.172436	8	5
dirlo	1.86164	0.172436	8	5
stringere	1.86164	0.172436	8	5
piccolo	1.85797	0.172859	44	44
fondere	1.85548	0.173148	18	15
restare	1.8312	0.175985	17	14
facilmente	1.8096	0.178557	9	6
occhio	1.8096	0.178557	9	6
entrare	1.79065	0.180847	15	12
scherzare	1.77974	0.182182	10	7
utilizzare	1.77974	0.182182	10	7
completamente	1.76538	0.183954	13	10
farmi	1.76538	0.183954	13	10
frase	1.76538	0.183954	13	10
ultimo	1.76538	0.183954	13	10
strano	1.76505	0.183995	11	8
insomma	1.58786	0.207632	269	324
scrivere	1.5547	0.212443	43	44
primo	1.47291	0.224888	125	144
età	1.35611	0.244212	16	14
stress	1.35611	0.244212	16	14
probabilmente	1.35066	0.245162	32	32
ultimamente	1.34836	0.245565	25	24
portare	1.34485	0.246181	38	39
no	1.33976	0.247076	426	528
tendere	1.31668	0.251189	43	45
troppo	1.30841	0.252683	31	31
uscire	1.30294	0.253677	37	38
motivare	1.22455	0.26847	22	21
abbastanza	1.21722	0.269907	51	55
scuola	1.21309	0.270721	11	9
cucinare	1.19357	0.27461	10	8
realizzare	1.19357	0.27461	10	8
sentito	1.19357	0.27461	10	8
sinceramente	1.19357	0.27461	10	8
abbracciare	1.19026	0.275278	7	4
compleanno	1.19026	0.275278	7	4
confusione	1.19026	0.275278	7	4
confuso	1.19026	0.275278	7	4
stanco	1.19026	0.275278	7	4
veramente	1.18996	0.275337	60	66
bruttare	1.18041	0.277272	7	5
cerchiare	1.18041	0.277272	7	5
discorso	1.18041	0.277272	7	5
mostrare	1.18041	0.277272	7	5
umano	1.18041	0.277272	7	5
carattere	1.17973	0.277411	9	7
attività	1.17399	0.278583	8	6
capacità	1.17399	0.278583	8	6
chiuso	1.17399	0.278583	8	6
generale	1.17399	0.278583	8	6
proporre	1.17399	0.278583	8	6
turbare	1.17399	0.278583	8	6
oggi	1.13942	0.285776	27	27
stato	1.1017	0.293893	19	18
rispondere	1.09375	0.295641	32	33
insieme	1.02963	0.310247	36	38
secondare	1.02963	0.310247	36	38
pochino	1.0206	0.312376	17	16
immaginare	0.994975	0.31853	81	93
sera	0.980379	0.322105	16	15
chiudere	0.940434	0.332166	15	14
bastare	0.885407	0.346725	27	28
amicizia	0.861645	0.353279	13	12
mandare	0.861645	0.353279	13	12
memoria	0.861645	0.353279	13	12
permettere	0.861645	0.353279	13	12
cercare	0.849143	0.356795	135	162
morire	0.785015	0.375612	11	10
avanti	0.759362	0.383528	18	18
quotidiano	0.759362	0.383528	18	18
vuol	0.747932	0.387132	10	9
maniera	0.74682	0.387485	29	31
imparare	0.71966	0.396256	23	24
ascoltare	0.712058	0.398762	9	8
sorto	0.712058	0.398762	9	8
turbato	0.712058	0.398762	9	8
altro	0.705325	0.401	243	302
esame	0.678406	0.410136	22	23
farlo	0.678406	0.410136	22	23
ambiente	0.677872	0.410321	8	7
esternare	0.677872	0.410321	8	7
motivazione	0.677872	0.410321	8	7
ridere	0.677872	0.410321	8	7
sennò	0.677872	0.410321	8	7
girare	0.67494	0.411335	16	16
parecchio	0.67494	0.411335	16	16
riconoscere	0.67494	0.411335	16	16
caricare	0.646153	0.421491	7	6
cattivare	0.646153	0.421491	7	6
episodio	0.646153	0.421491	7	6
ideare	0.646153	0.421491	7	6
peggio	0.646153	0.421491	7	6
razionalità	0.646153	0.421491	7	6
voce	0.646153	0.421491	7	6
decidere	0.637246	0.42471	21	22
via	0.637246	0.42471	21	22
buon	0.606435	0.436133	6	4
fin	0.606435	0.436133	6	4
istinto	0.606435	0.436133	6	4
notare	0.606435	0.436133	6	4
odore	0.606435	0.436133	6	4
oggetto	0.606435	0.436133	6	4
organizzare	0.606435	0.436133	6	4
pezzo	0.606435	0.436133	6	4
ciò	0.588398	0.443039	25	27
emotivo	0.548329	0.459001	13	13
sapere	0.519514	0.471049	303	383
solo	0.510514	0.474916	23	25
volere	0.508978	0.475582	163	202
lavorare	0.469641	0.493152	108	132
passo	0.463937	0.49579	11	11
credere	0.454845	0.500043	35	40
pensare	0.441178	0.506554	197	247
stressare	0.421745	0.516067	10	10
diventare	0.397204	0.528537	29	33
normale	0.393206	0.530619	15	16
caso	0.389585	0.532518	33	38
quando	0.36201	0.547392	275	350
importare	0.357793	0.549735	32	37
dieci	0.337372	0.56135	8	8
divertire	0.337372	0.56135	8	8
scegliere	0.337372	0.56135	8	8
ragazzo	0.330959	0.565095	27	31
succedere	0.318284	0.572641	83	102
vabbè	0.313428	0.575584	50	60
meglio	0.298815	0.584626	26	30
livellare	0.296142	0.586311	30	35
soprattutto	0.296142	0.586311	30	35
evidentemente	0.29519	0.586914	7	7
vivo	0.285664	0.593013	17	19
comportamento	0.274537	0.600304	12	13
morto	0.274537	0.600304	12	13
provare	0.273876	0.600743	129	162
dolore	0.272758	0.601487	21	24
raccontare	0.266406	0.605753	29	34
buttare	0.25301	0.614963	6	6
cadere	0.25301	0.614963	6	6
caffè	0.25301	0.614963	6	6
convincere	0.25301	0.614963	6	6
ritrovare	0.25301	0.614963	6	6
futuro	0.250146	0.616972	16	18
viaggiare	0.235903	0.627181	11	12
fisicamente	0.231922	0.630102	6	5
muovere	0.231922	0.630102	6	5
tantissimo	0.215466	0.642517	15	17
dentro	0.213723	0.643865	31	37
gioia	0.208296	0.648107	19	22
lungo	0.197949	0.656381	10	11
anzi	0.177601	0.673443	18	21
infatti	0.177601	0.673443	18	21
comportare	0.160888	0.68834	9	10
comune	0.160888	0.68834	9	10
periodare	0.148153	0.700307	17	20
grande	0.144418	0.703928	53	66
contrariare	0.125035	0.723637	8	9
togliere	0.125035	0.723637	8	9
faticare	0.118373	0.730806	12	14
ritornare	0.118373	0.730806	12	14
dire	0.113882	0.735767	501	656
oppure	0.113245	0.736479	68	86
sorella	0.0938968	0.75928	15	18
contattare	0.0908699	0.763074	7	8
contentezza	0.0908699	0.763074	7	8
errore	0.0908699	0.763074	7	8
rapporto	0.0908699	0.763074	7	8
sedere	0.0908699	0.763074	7	8
giornata	0.0892876	0.765085	11	13
quest	0.0892876	0.765085	11	13
reagire	0.0892876	0.765085	11	13
qualsiasi	0.0868325	0.768243	22	27
aiutare	0.0764186	0.782211	25	31
cosa	0.0651007	0.798608	574	756
differenza	0.0591725	0.807809	6	7
ognuno	0.0591725	0.807809	6	7
pazienza	0.0591725	0.807809	6	7
ricevere	0.0591725	0.807809	6	7
valere	0.0591725	0.807809	6	7
fantasia	0.0585505	0.808802	24	30
d	0.0573686	0.810704	44	56
particolare	0.0521284	0.8194	37	47
termine	0.0479579	0.826656	13	16
datare	0.0390209	0.843407	16	20
mentre	0.0390209	0.843407	16	20
com	0.0389804	0.843487	9	11
frequentare	0.0389804	0.843487	9	11
occasione	0.0389804	0.843487	9	11
difficoltà	0.0378063	0.845833	26	33
andato	0.0340655	0.853568	29	37
differire	0.0312864	0.859603	5	6
fidare	0.0312864	0.859603	5	6
piede	0.0312864	0.859603	5	6
timore	0.0312864	0.859603	5	6
felicità	0.0292609	0.864178	12	15
vario	0.0292609	0.864178	12	15
così	0.0282114	0.866613	157	206
contentare	0.0195041	0.888931	8	10
logico	0.0194867	0.88898	5	5
rimettere	0.0194867	0.88898	5	5
sofferenza	0.0194867	0.88898	5	5
sé	0.0194867	0.88898	5	5
valutazione	0.0194867	0.88898	5	5
bravo	0.0143226	0.904739	11	14
donna	0.0143226	0.904739	11	14
madre	0.00729686	0.931926	23	30
tornare	0.00729686	0.931926	23	30
solere	0.00695437	0.933539	60	79
fondamentalmente	0.00570347	0.9398	7	9
ora	0.00570347	0.9398	7	9
te	0.00430978	0.947657	44	58
crescere	0.00412286	0.948803	10	13
fronte	0.00412286	0.948803	10	13
ragionare	0.00412286	0.948803	10	13
aspettare	0.00215289	0.962992	22	29
comunque	0.00205107	0.963877	185	246
interessare	2.43138e-05	0.996066	15	20
purtroppo	2.43138e-05	0.996066	15	20
colpire	1.94486e-05	0.996481	12	16
intendere	1.45846e-05	0.996953	9	12
piacevole	1.45846e-05	0.996953	9	12
possibilità	1.45846e-05	0.996953	9	12
lineare	9.72182e-06	0.997512	6	8
lutto	9.72182e-06	0.997512	6	8
cominciare	-0.00132613	0.970951	20	27
collegare	-0.0020689	0.963721	14	19
unico	-0.0020689	0.963721	14	19
vaio	-0.0020689	0.963721	14	19
cattivo	-0.00392045	0.950074	8	11
chissà	-0.00392045	0.950074	8	11
legato	-0.00392045	0.950074	8	11
salire	-0.00392045	0.950074	8	11
successa	-0.00392045	0.950074	8	11
subire	-0.00473489	0.94514	25	34
accordare	-0.00647475	0.935867	5	7
calmare	-0.00647475	0.935867	5	7
considerazione	-0.00647475	0.935867	5	7
consigliare	-0.00647475	0.935867	5	7
finito	-0.00647475	0.935867	5	7
ieri	-0.00647475	0.935867	5	7
mentale	-0.00647475	0.935867	5	7
pranzare	-0.00647475	0.935867	5	7
passare	-0.010188	0.919601	47	64
immagine	-0.0129523	0.90939	10	14
corso	-0.0163388	0.898289	4	7
impegnare	-0.0163388	0.898289	4	7
intero	-0.0163388	0.898289	4	7
mo	-0.0163388	0.898289	4	7
responsabilità	-0.0163388	0.898289	4	7
bello	-0.0168212	0.896807	46	63
aspetto	-0.0186679	0.891323	7	10
domanda	-0.0186679	0.891323	7	10
pensiero	-0.0194327	0.889133	15	21
giù	-0.024458	0.875725	12	17
tanto	-0.0275001	0.86829	56	77
anch	-0.032392	0.85717	4	6
dialogare	-0.032392	0.85717	4	6
diversamente	-0.032392	0.85717	4	6
funzionare	-0.032392	0.85717	4	6
limite	-0.032392	0.85717	4	6
reale	-0.032392	0.85717	4	6
riferimento	-0.032392	0.85717	4	6
sentirmi	-0.032392	0.85717	4	6
allora	-0.0353817	0.850798	72	99
personaggio	-0.0475122	0.82745	11	16
già	-0.0482106	0.826207	54	75
carità	-0.0485924	0.825531	6	9
dio	-0.0485924	0.825531	6	9
lato	-0.0485924	0.825531	6	9
motivo	-0.0485924	0.825531	6	9
rassegnazione	-0.0485924	0.825531	6	9
rispettare	-0.0560383	0.812871	21	30
partire	-0.0605726	0.805593	89	123
bel	-0.062773	0.802166	13	19
sopportare	-0.0647957	0.799071	8	12
contare	-0.0674232	0.795126	31	44
rendere	-0.0674232	0.795126	31	44
forzare	-0.081002	0.775944	10	15
giocare	-0.081002	0.775944	10	15
forse	-0.0813669	0.775454	101	140
versare	-0.0939787	0.759179	17	25
ansioso	-0.0972112	0.755202	12	18
arrivato	-0.0972112	0.755202	12	18
definire	-0.100697	0.750995	5	8
fermo	-0.100697	0.750995	5	8
qual	-0.100697	0.750995	5	8
due	-0.104784	0.746162	61	86
ragazza	-0.10978	0.740395	19	28
considerare	-0.113413	0.736292	7	11
pieno	-0.113413	0.736292	7	11
terra	-0.113413	0.736292	7	11
mamma	-0.129638	0.718807	16	24
gliel	-0.142593	0.705717	11	17
signora	-0.142593	0.705717	11	17
amicare	-0.175265	0.675474	42	61
stesso	-0.176886	0.674063	60	86
oh	-0.184723	0.667345	6	10
sacco	-0.184723	0.667345	6	10
turbamento	-0.184723	0.667345	6	10
me	-0.187614	0.66491	261	361
dietro	-0.191211	0.661911	8	13
postare	-0.201442	0.653559	10	16
ce	-0.203899	0.651592	36	53
preso	-0.213606	0.643955	12	19
vita	-0.229339	0.632015	63	91
aereo	-0.24955	0.617392	3	7
andarci	-0.24955	0.617392	3	7
antipatico	-0.24955	0.617392	3	7
diana	-0.24955	0.617392	3	7
modificare	-0.24955	0.617392	3	7
reputare	-0.24955	0.617392	3	7
sorridere	-0.24955	0.617392	3	7
stupido	-0.24955	0.617392	3	7
trattare	-0.24955	0.617392	3	7
contento	-0.252919	0.615027	25	38
malo	-0.267016	0.605341	54	79
dirle	-0.288452	0.591214	5	9
messaggio	-0.288452	0.591214	5	9
simpatico	-0.288452	0.591214	5	9
ultimare	-0.288452	0.591214	5	9
almeno	-0.302234	0.582485	15	24
usare	-0.302234	0.582485	15	24
qualcosa	-0.35736	0.549976	94	136
fatto	-0.368454	0.543848	10	17
fisico	-0.368454	0.543848	10	17
serio	-0.368454	0.543848	10	17
piuttosto	-0.369554	0.543247	12	20
dimostrare	-0.374233	0.540706	8	14
scendere	-0.374233	0.540706	8	14
mano	-0.374745	0.540429	14	23
vedere	-0.378925	0.538179	153	218
serenare	-0.392958	0.530749	6	11
tranquillo	-0.392958	0.530749	6	11
adorare	-0.440807	0.506733	4	8
capello	-0.440807	0.506733	4	8
cuore	-0.440807	0.506733	4	8
intanto	-0.440807	0.506733	4	8
posizione	-0.440807	0.506733	4	8
sentimentale	-0.440807	0.506733	4	8
librare	-0.46201	0.496686	15	25
finire	-0.466903	0.494415	17	28
film	-0.467992	0.493912	30	47
passato	-0.499191	0.479856	7	13
riflettere	-0.499191	0.479856	7	13
strada	-0.499191	0.479856	7	13
valutare	-0.499191	0.479856	7	13
accorto	-0.543507	0.460983	3	8
capace	-0.543507	0.460983	3	8
comprare	-0.543507	0.460983	3	8
costare	-0.543507	0.460983	3	8
difficilmente	-0.543507	0.460983	3	8
ex	-0.543507	0.460983	3	8
gran	-0.543507	0.460983	3	8
impressione	-0.543507	0.460983	3	8
internare	-0.543507	0.460983	3	8
nervoso	-0.543507	0.460983	3	8
capitare	-0.545652	0.4601	133	193
colorire	-0.551039	0.457894	5	10
dubbio	-0.551039	0.457894	5	10
tre	-0.554492	0.456488	18	30
decisione	-0.577051	0.44747	10	18
ah	-0.604897	0.436716	30	48
piacere	-0.646733	0.421283	107	158
possibile	-0.650548	0.419917	15	26
fortuna	-0.661283	0.416107	6	12
migliorare	-0.661283	0.416107	6	12
particolarmente	-0.661283	0.416107	6	12
seguire	-0.661421	0.416059	13	23
tipo	-0.68159	0.40904	42	66
colpa	-0.74077	0.389414	18	31
talmente	-0.74077	0.389414	18	31
alcun	-0.757324	0.384167	30	49
personale	-0.76298	0.382398	14	25
ben	-0.770727	0.379992	4	9
rivedere	-0.770727	0.379992	4	9
stimare	-0.770727	0.379992	4	9
uomo	-0.770727	0.379992	4	9
vacanza	-0.771539	0.379742	7	14
parola	-0.775005	0.378673	34	55
avere	-0.782307	0.376437	56	87
tempo	-0.809322	0.368321	51	80
figliare	-0.829545	0.362404	25	42
cerchio	-0.874431	0.349731	5	11
lettera	-0.874431	0.349731	5	11
né	-0.881806	0.347707	8	16
ragione	-0.881806	0.347707	8	16
maritare	-0.924691	0.336246	30	50
guardare	-0.941306	0.331942	36	59
evitare	-0.992086	0.319233	9	18
risolvere	-0.998745	0.317614	14	26
solito	-0.998745	0.317614	14	26
sicuramente	-1.02152	0.312158	35	58
semplice	-1.04084	0.307627	12	23
durare	-1.08723	0.297085	7	15
relazione	-1.08723	0.297085	7	15
sempre	-1.09203	0.296021	256	372
domandare	-1.10589	0.292976	15	28
ancorare	-1.10995	0.292092	36	60
vistare	-1.14615	0.284357	61	97
mancare	-1.15012	0.283524	13	25
maggior	-1.16052	0.281358	4	10
paese	-1.16052	0.281358	4	10
stressato	-1.16052	0.281358	4	10
superficiale	-1.16052	0.281358	4	10
lasciare	-1.19845	0.273631	33	56
sì	-1.24271	0.26495	405	581
chiaro	-1.2479	0.263953	5	12
giovane	-1.2479	0.263953	5	12
trasferire	-1.2479	0.263953	5	12
trovare	-1.27967	0.257961	59	95
agitare	-1.29663	0.25483	2	8
finale	-1.29663	0.25483	2	8
pratico	-1.29663	0.25483	2	8
serenità	-1.29663	0.25483	2	8
toccare	-1.29663	0.25483	2	8
tranquillare	-1.29663	0.25483	2	8
gente	-1.3034	0.253594	9	19
mattina	-1.3034	0.253594	9	19
ormai	-1.3034	0.253594	9	19
percepire	-1.3034	0.253594	9	19
neanche	-1.32139	0.250342	17	32
atteggiamento	-1.323	0.250055	12	24
mondare	-1.323	0.250055	12	24
raramente	-1.34217	0.246652	6	14
là	-1.36286	0.243043	22	40
realtà	-1.38706	0.238902	35	60
buono	-1.39996	0.23673	31	54
chiedere	-1.48949	0.222296	34	59
determinato	-1.53807	0.214906	19	36
addirittura	-1.55601	0.212251	3	9
collego	-1.55601	0.212251	3	9
dettato	-1.55601	0.212251	3	9
economico	-1.55601	0.212251	3	9
immedesimare	-1.55601	0.212251	3	9
matrimonio	-1.55601	0.212251	3	9
sforzare	-1.55601	0.212251	3	9
torno	-1.55601	0.212251	3	9
caro	-1.59821	0.206157	4	11
manco	-1.59821	0.206157	4	11
naturalmente	-1.59821	0.206157	4	11
università	-1.59821	0.206157	4	11
poco	-1.59827	0.206148	33	58
riguardare	-1.64491	0.199653	9	20
bene	-1.73699	0.187521	109	171
appena	-1.741	0.187013	6	15
benissimo	-1.741	0.187013	6	15
venuto	-1.741	0.187013	6	15
padre	-1.76438	0.184079	16	32
cinque	-1.81343	0.178098	2	9
italia	-1.81343	0.178098	2	9
nero	-1.81343	0.178098	2	9
ansia	-1.86467	0.172086	42	73
leggere	-1.87476	0.170931	17	34
prendere	-1.95897	0.161624	69	114
chiamare	-2.02841	0.154382	21	41
estremamente	-2.06926	0.150294	3	10
legare	-2.06926	0.150294	3	10
libro	-2.06926	0.150294	3	10
conoscere	-2.07312	0.149914	31	57
discussione	-2.07483	0.149747	4	12
laureare	-2.07483	0.149747	4	12
rilassare	-2.07483	0.149747	4	12
classico	-2.11348	0.146007	5	14
fregare	-2.21163	0.136974	11	25
tutto	-2.23244	0.135141	52	90
oltre	-2.32162	0.127587	8	20
appuntire	-2.42682	0.119275	22	44
spesso	-2.50474	0.113504	61	105
difficile	-2.5087	0.113219	20	41
compagna	-2.58351	0.107982	4	13
dirigere	-2.58351	0.107982	4	13
familiare	-2.58351	0.107982	4	13
mare	-2.59372	0.107288	5	15
grazia	-2.6162	0.105777	3	11
macchinare	-2.6162	0.105777	3	11
orare	-2.61879	0.105605	21	43
facile	-2.73023	0.098465	16	35
amore	-2.82241	0.0929569	9	23
roma	-2.82241	0.0929569	9	23
qua	-2.83621	0.0921612	17	37
arrivare	-2.85032	0.0913559	31	60
puntare	-2.86192	0.0906992	36	68
esperienza	-2.94267	0.0862678	18	39
descrivere	-2.94932	0.0859139	24	49
realmente	-3.09959	0.0783122	5	16
risultare	-3.09959	0.0783122	5	16
formare	-3.11891	0.0773887	4	14
leggero	-3.11891	0.0773887	4	14
moglie	-3.11891	0.0773887	4	14
davanti	-3.14742	0.076047	7	20
glielo	-3.14742	0.076047	7	20
sopra	-3.14742	0.076047	7	20
liberare	-3.16071	0.0754302	1	9
prescindere	-3.16071	0.0754302	1	9
tornire	-3.16071	0.0754302	1	9
alto	-3.1901	0.0740853	3	12
concreto	-3.1901	0.0740853	3	12
?	-3.19729	0.0737604	8	22
andare	-3.25609	0.0711585	184	291
fastidio	-3.25817	0.0710683	9	24
perdere	-3.29156	0.069637	18	40
mettere	-3.30218	0.0691882	67	118
venire	-3.33238	0.0679284	102	171
preoccupare	-3.35208	0.0671203	2	10
giorno	-3.39481	0.0654018	48	89
quasi	-3.48222	0.0620315	26	54
persona	-3.4995	0.0613872	245	381
capire	-3.53468	0.0600981	84	145
vicino	-3.55386	0.0594073	17	39
soldo	-3.61666	0.0572037	6	19
secondo	-3.63174	0.0566876	7	21
fratello	-3.66528	0.0555574	8	23
niente	-3.73352	0.0533308	44	84
quello	-3.74592	0.0529365	82	143
domani	-3.78591	0.0516858	3	13
specificare	-3.78591	0.0516858	3	13
assoluto	-3.8261	0.0504602	1	10
bianco	-3.8261	0.0504602	1	10
falso	-3.8261	0.0504602	1	10
piatto	-3.8261	0.0504602	1	10
accettare	-3.9963	0.0456002	2	11
lontano	-3.9963	0.0456002	2	11
malessere	-3.9963	0.0456002	2	11
necessariamente	-3.9963	0.0456002	2	11
oddio	-3.9963	0.0456002	2	11
profondo	-3.9963	0.0456002	2	11
ricercare	-3.9963	0.0456002	2	11
settimana	-4.15086	0.0416134	8	24
mezzo	-4.18349	0.0408196	9	26
scelto	-4.23586	0.0395787	16	39
ogni	-4.27221	0.0387406	24	53
elaborare	-4.39977	0.0359439	3	14
vecchio	-4.39977	0.0359439	3	14
dare	-4.45662	0.0347663	43	85
evento	-4.56446	0.032642	15	38
dipendere	-4.60553	0.0318691	20	47
sbagliato	-4.65551	0.030954	2	12
figlio	-4.67006	0.0306929	9	27
lì	-4.71044	0.02998	98	172
basire	-4.7389	0.0294879	5	19
qualcuno	-4.79724	0.0285053	12	33
giusto	-4.79936	0.0284703	22	51
parere	-4.85668	0.0275393	13	35
cambiare	-4.89521	0.0269312	33	70
nullo	-4.92213	0.0265148	14	37
adesso	-4.92371	0.0264905	85	153
pagare	-5.02866	0.0249312	3	15
problema	-5.27846	0.0215909	63	120
papà	-5.45493	0.0195132	4	18
sicuro	-5.45493	0.0195132	4	18
soffrire	-5.45493	0.0195132	4	18
nemmeno	-5.68949	0.0170668	10	31
effettivamente	-5.69812	0.0169831	8	27
m	-5.69812	0.0169831	8	27
soltanto	-5.69812	0.0169831	8	27
paura	-5.72693	0.0167067	19	48
calmo	-5.82901	0.015764	1	11
commentare	-5.82901	0.015764	1	11
qualcun	-5.82901	0.015764	1	11
incontrare	-5.90983	0.0150566	5	21
ambire	-6.00768	0.0142437	2	14
quattro	-6.00768	0.0142437	2	14
vincere	-6.00768	0.0142437	2	14
significare	-6.07488	0.0137118	4	19
discorrere	-6.23985	0.0124907	8	28
gestire	-6.29439	0.0121121	7	26
lavorativo	-6.38195	0.0115287	6	24
magari	-6.44415	0.0111318	211	351
freddare	-6.55185	0.0104775	1	12
montagna	-6.55185	0.0104775	1	12
nessuno	-6.71886	0.00953985	11	35
affrontare	-6.79283	0.00915245	8	29
razionale	-6.98416	0.00822343	3	18
minuto	-7.12762	0.00759052	5	23
sereno	-7.27845	0.00697869	1	13
pur	-7.39238	0.00655008	2	16
tangere	-7.41952	0.006452	80	155
mentire	-7.54463	0.00601891	20	54
volto	-7.54772	0.00600861	130	234
telefonare	-7.57402	0.00592155	6	26
piare	-7.75107	0.00536807	5	24
menare	-7.87468	0.00501318	34	80
qualche	-7.87469	0.00501314	63	129
complicare	-8.00807	0.00465694	1	14
prossimo	-8.00807	0.00465694	1	14
invece	-8.09605	0.00443617	65	133
mah	-8.33024	0.00389905	3	20
sensazione	-8.46267	0.0036251	20	56
dovere	-8.7972	0.00301693	208	359
consapevole	-8.79987	0.00301252	2	18
anno	-8.94506	0.00278221	67	139
fra	-9.47425	0.00208376	1	16
dopo	-9.54114	0.00200917	54	119
emozione	-10.0002	0.00156522	55	122
quindi	-10.2014	0.00140338	506	808
uguale	-10.2101	0.00139677	1	17
nessun	-10.224	0.00138627	2	20
spiegare	-10.7615	0.00103632	9	38
partito	-10.9409	0.000940639	2	21
volentieri	-10.9797	0.000921168	5	29
positivo	-11.1572	0.000837077	34	88
genera	-11.2297	0.000804965	10	41
praticamente	-11.4761	0.000704956	14	50
riuscire	-11.6256	0.000650509	128	247
chiaramente	-11.6606	0.000638389	2	22
roba	-11.6857	0.000629807	1	19
boh	-12.4253	0.000423567	1	20
soluzione	-13.3975	0.00025196	4	30
ripetere	-13.9736	0.000185391	6	36
sognare	-14.092	0.000174082	4	31
negativo	-14.7225	0.000124551	16	60
sbagliare	-15.7341	7.28976e-05	9	46
però	-16.0502	6.16862e-05	374	646
accadere	-16.5617	4.70927e-05	11	52
ricordare	-18.8422	1.41991e-05	22	80
mai	-20.6873	5.40742e-06	63	163
puro	-45.4183	1.59142e-11	16	108
beh	-63.9438	1.33227e-15	21	148
eh	-141.99	0	15	239
