# Supplementary material for: Only Words Count; the Rest Is Mere Chattering: A Cross-Disciplinary Approach to the Verbal Expression of Emotional Experience
Source: Behav Sci (Basel). 2022 Aug 18;12(8):292. doi: 10.3390/bs12080292 (PMC9404916; doi:10.3390/bs12080292)
Supplement: Supplementary file 1 [file behavsci-12-00292-s001.zip › SupplRes5A Emotion Recognition HA vs MA.xlsx]

## Sheet: Sheet 1
k	statistic	p.value	method	alternative	p.adjust
Sadness	11	0.0485345	Wilcoxon rank sum test	two.sided	0.388276
Anticipation	14	0.105193	Wilcoxon rank sum test	two.sided	0.38889
Anger	15.5	0.145834	Wilcoxon rank sum test	two.sided	0.38889
Fear	17	0.202209	Wilcoxon rank sum test	two.sided	0.404419
Trust	16	0.277439	Wilcoxon rank sum test	two.sided	0.443903
Joy	23.5	0.601875	Wilcoxon rank sum test	two.sided	0.643132
Disgust	28.5	0.605692	Wilcoxon rank sum test	two.sided	0.643132
Surprise	32	0.643132	Wilcoxon rank sum test	two.sided	0.643132
			The comparisons on emotion recognition analyses between High and Medium Alexithymia subjects are reported.
