# Supplementary material for: Only Words Count; the Rest Is Mere Chattering: A Cross-Disciplinary Approach to the Verbal Expression of Emotional Experience
Source: Behav Sci (Basel). 2022 Aug 18;12(8):292. doi: 10.3390/bs12080292 (PMC9404916; doi:10.3390/bs12080292)
Supplement: Supplementary file 1 [file behavsci-12-00292-s001.zip › SupplRes6A Emotion Recognition LA vs MA.xlsx]

## Sheet: Sheet 1
k	statistic	p.value	method	alternative	p.adjust
Trust	7.5	0.0296623	Wilcoxon rank sum test	two.sided	0.135239		The comparisons on emotion recognition analyses between Low and Medium Alexithymia subjects.
Disgust	41	0.0338098	Wilcoxon rank sum test	two.sided	0.135239
Anticipation	15.5	0.147649	Wilcoxon rank sum test	two.sided	0.39373
Sadness	18	0.246315	Wilcoxon rank sum test	two.sided	0.43317
Joy	18.5	0.270731	Wilcoxon rank sum test	two.sided	0.43317
Anger	36	0.352381	Wilcoxon rank sum test	two.sided	0.469841
Surprise	22.5	0.524079	Wilcoxon rank sum test	two.sided	0.598947
Fear	25	0.728221	Wilcoxon rank sum test	two.sided	0.728221
